# Supplementary material for: Spatiotemporal transcriptomic maps of whole mouse embryos at the onset of organogenesis
Source: Nat Genet. 2023 Jul 6;55(7):1176–85. doi: 10.1038/s41588-023-01435-6 (PMC10335937; doi:10.1038/s41588-023-01435-6)
Supplement: Supplementary file 4 — Supplementary Tables 1–10. [file 41588_2023_1435_MOESM4_ESM.xlsx]

## Sheet: Supplementary Table 1
Table listing all the datasets and the respective IDs (for easy access on CellXGene)
Array_ID	stage	Section	Array_ID (CellXGene)	Region
E8.5_Embryo_1_1	E8.5	saggital	201104_07	Whole-mount
E8.5_Embryo_1_2	E8.5	saggital	201104_08	Whole-mount
E8.5_Embryo_1_3	E8.5	saggital	201104_09	Whole-mount
E8.5_Embryo_1_4	E8.5	saggital	201104_12	Whole-mount
E8.5_Embryo_1_5	E8.5	saggital	201104_13	Whole-mount
E8.5_Embryo_1_6	E8.5	saggital	201104_14	Whole-mount
E8.5_Embryo_1_7	E8.5	saggital	201104_16	Whole-mount
E8.5_Embryo_1_8	E8.5	saggital	201104_17	Whole-mount
E8.5_Embryo_1_9	E8.5	saggital	201104_18	Whole-mount
E8.5_Embryo_1_10	E8.5	saggital	201104_19	Whole-mount
E8.5_Embryo_1_11	E8.5	saggital	201104_22	Whole-mount
E8.5_Embryo_1_12	E8.5	saggital	201104_23	Whole-mount
E8.5_Embryo_1_13	E8.5	saggital	201104_24	Whole-mount
E8.5_Embryo_1_14	E8.5	saggital	201104_26	Whole-mount
E8.5_Embryo_1_15	E8.5	saggital	201104_27	Whole-mount
E8.5_Embryo_1_16	E8.5	saggital	201104_28	Whole-mount
E8.5_Embryo_1_17	E8.5	saggital	201104_29	Whole-mount
E8.5_Embryo_2_1	E8.5	saggital	Puck_220815_02	Whole-mount
E8.5_Embryo_2_2	E8.5	saggital	Puck_220815_04	Whole-mount
E8.5_Embryo_2_3	E8.5	saggital	Puck_220815_06	Whole-mount
E8.5_Embryo_2_4	E8.5	saggital	Puck_220815_08	Whole-mount
E8.5_Embryo_2_5	E8.5	saggital	Puck_220815_09	Whole-mount
E8.5_Embryo_2_6	E8.5	saggital	Puck_220815_11	Whole-mount
E8.5_Embryo_2_7	E8.5	saggital	Puck_220815_12	Whole-mount
E8.5_Embryo_2_8	E8.5	saggital	Puck_220815_13	Whole-mount
E8.5_Embryo_2_9	E8.5	saggital	Puck_220815_14	Whole-mount
E8.5_Embryo_2_10	E8.5	saggital	Puck_220815_15	Whole-mount
E8.5_Embryo_2_11	E8.5	saggital	Puck_220815_21	Whole-mount
E8.5_Embryo_2_12	E8.5	saggital	Puck_220815_23	Whole-mount
E8.5_Embryo_2_13	E8.5	saggital	Puck_220815_27	Whole-mount
E8.5_Embryo_2_14	E8.5	saggital	Puck_220815_29	Whole-mount
E8.5_Embryo_2_15	E8.5	saggital	Puck_220815_30	Whole-mount
E8.5_Embryo_2_16	E8.5	saggital	Puck_220815_33	Whole-mount
E8.5_Embryo_2_17	E8.5	saggital	Puck_220815_34	Whole-mount
E9.0_Embryo_1_1	E9.0	saggital	Puck_220718_02	Whole-mount
E9.0_Embryo_1_2	E9.0	saggital	Puck_220718_03	Whole-mount
E9.0_Embryo_1_3	E9.0	saggital	Puck_220718_10	Whole-mount
E9.0_Embryo_1_4	E9.0	saggital	Puck_220718_11	Whole-mount
E9.0_Embryo_1_5	E9.0	saggital	Puck_220718_12	Whole-mount
E9.0_Embryo_1_6	E9.0	saggital	Puck_220718_13	Whole-mount
E9.0_Embryo_1_7	E9.0	saggital	Puck_220718_14	Whole-mount
E9.0_Embryo_1_8	E9.0	saggital	Puck_220718_16	Whole-mount
E9.0_Embryo_1_9	E9.0	saggital	Puck_220718_17	Whole-mount
E9.0_Embryo_1_10	E9.0	saggital	Puck_220718_18	Whole-mount
E9.0_Embryo_1_11	E9.0	saggital	Puck_220718_19	Whole-mount
E9.0_Embryo_1_12	E9.0	saggital	Puck_220718_27	Whole-mount
E9.0_Embryo_1_13	E9.0	saggital	Puck_220718_28	Whole-mount
E9.0_Embryo_1_14	E9.0	saggital	Puck_220718_29	Whole-mount
E9.0_Embryo_1_15	E9.0	saggital	Puck_220718_32	Whole-mount
E9.0_Embryo_1_16	E9.0	saggital	Puck_220718_33	Whole-mount
E9.0_Embryo_1_17	E9.0	saggital	Puck_220718_34	Whole-mount
E9.0_Embryo_1_18	E9.0	saggital	Puck_220718_37	Whole-mount
E9.0_Embryo_1_19	E9.0	saggital	Puck_220718_36	Whole-mount
E9.0_Embryo_1_20	E9.0	saggital	Puck_220718_38	Whole-mount
E9.0_Embryo_1_21	E9.0	saggital	Puck_220718_39	Whole-mount
E9.0_Embryo_1_22	E9.0	saggital	Puck_220615_34	Whole-mount
E9.0_Embryo_1_23	E9.0	saggital	Puck_220615_36	Whole-mount
E9.0_Embryo_1_24	E9.0	saggital	Puck_220615_37	Whole-mount
E9.0_Embryo_1_25	E9.0	saggital	Puck_220615_38	Whole-mount
E9.0_Embryo_1_26	E9.0	saggital	Puck_220615_39	Whole-mount
E9.5_1	E9.5	saggital	201104_31	Head/neck
E9.5_2	E9.5	saggital	201104_32	Thoracic/trunk
E9.5_3	E9.5	saggital	201104_33	Head/neck
E9.5_4	E9.5	saggital	201104_34	Thoracic/trunk
E9.5_5	E9.5	saggital	201104_36	Head/neck
E9.5_6	E9.5	saggital	201104_37	Thoracic/trunk
E9.5_7	E9.5	saggital	201104_39	Head/neck
E9.5_8	E9.5	saggital	201104_40	Thoracic/trunk
E9.5_9	E9.5	saggital	201112_02	Head/neck
E9.5_10	E9.5	saggital	201112_03	Thoracic/trunk
E9.5_11	E9.5	saggital	201112_04	Head/neck
E9.5_12	E9.5	saggital	201112_05	Thoracic/trunk
E9.5_13	E9.5	saggital	201112_08	Thoracic/trunk
WT_Trunk_Transversal	E9.5	Transversal	200703_25	Trunk
Tbx6 KO_Trunk_Transversal	E9.5	Transversal	200808_21	Trunk

## Sheet: Supplementary Table 2
Table summarizing the tissue volume from 3D reconstruction (E8.5 and E9.0)
Tissue	Volume (𝜇𝑚3)
	E8.5_Embryo1	E8.5_Embryo2	E9.0
Heart	16536000	7887000	36268000
Brain	45114000	36894000	14588000
Neural crest	7347000	4797000	11702000
Somites	4371000	8673000	11702000
Preplacodal ectoderm	17523000	14826000	10362000
Pharyngeal arch	2976000	6084000	8216000
Neural tube	16902000	15873000	8198000
Angioblasts	4716000	1521000	7202000
Hematopoietic progenitors	4971000	2604000	5942000
Lateral plate mesoderm	11139000	8052000	5554000
SHF	1956000	18168000	4518000
Notochord	1959000	252000	4112000
Gut	1035000	1608000	3060000
Presomitic mesoderm (PSM)	7836000	8001000	2906000
Neuromesodermal Progenitors (NMPs)	8886000	5250000	2176000
Primitive blood early	129000	2265000	674000
Allantois	1683000	10857000	646000
Primitive blood late	30102000	1371000	26062000
Surface ectoderm	1944000	9684000	5038000
Amnion mesoderm early	2958000	2718000	3298000
Mesenchyme	48237000	2175000	2310000
Visceral endoderm late	8430000	2934000	658000
Amnion mesoderm late	750000	2430000	634000
Primitive blood late, surface ectoderm, amnion mesoderm early and late, mesenchyme, and visceral endoderm late were not included in the volume ratio calculation

## Sheet: Supplementary Table 3
Comparison of Accuracy and processing time for sc3D and PASTE
		sc3D			PASTE			sc3D vs PASTE
		Accuracy
Samples		Accuracy	Average	Std. dev.	Accuracy	Average	Std. dev.	Fold change (sc3D/PASTE)
DLPFC Sample I (Zeira et al., 2022)	Slice pair AB	0.881708	0.771958	0.162864	0.798356	0.619105	0.356713	1.24689
	Slice pair BC	0.584831			0.208316
	Slice pair CD	0.849336			0.850642
DLPFC Sample I (Zeira et al., 2022)	Slice pair AB	0.920184	0.871305	0.0647277	0.927362	0.823858	0.141772	1.05759
	Slice pair BC	0.797898			0.662268
	Slice pair CD	0.895833			0.881945
DLPFC Sample I (Zeira et al., 2022)	Slice pair AB	0.874553	0.820491	0.0475945	0.872077	0.84274	0.0264401	0.9736
	Slice pair BC	0.802019			0.83539
	Slice pair CD	0.784902			0.820752
E8.5 embryo (this study)	Slice pair 1	0.70748	0.837075	0.0728543	0.297786	0.378521	0.195035	2.21144
	Slice pair 2	0.751284			0.382046
	Slice pair 3	0.799365			0.540066
	Slice pair 4	0.827817			0.565244
	Slice pair 5	0.806153			0.40438
	Slice pair 6	0.784176			0.395751
	Slice pair 7	0.857239			0.193947
	Slice pair 8	0.907628			0.0637477
	Slice pair 9	0.927596			0.187221
	Slice pair 10	0.956945			0.687406
	Slice pair 11	0.857994			0.209197
	Slice pair 12	0.861225			0.615459
DLPFC Sample I, II, III (Zeira et al., 2022) + E8.5 embryo (this study)			0.825207	0.08701		0.666056	0.17999	1.23895
		Processing time (64 cores) - Seconds
Samples		Time	Average	Std. dev.	Time	Average	Std. dev.	Fold change (PASTE/ sc3D)
E8.5 embryo	Slice pair 1	0.763177	0.936658	0.652974	47.128	48.5364	6.85622	51.8187
	Slice pair 2	0.707901			47.2658
	Slice pair 3	0.792243			59.928
	Slice pair 4	2.62172			57.2804
	Slice pair 5	1.75857			47.6587
	Slice pair 6	0.619247			49.8666
	Slice pair 7	0.582271			51.1665
	Slice pair 8	0.502643			51.9412
	Slice pair 9	0.636092			48.038
	Slice pair 10	0.591226			45.4858
	Slice pair 11	1.2938			44.1986
	Slice pair 12	0.371007			32.479
		Total processing time (64 cores) - Seconds
Samples		Time			Time			Fold change (PASTE/ sc3D)
E8.5 embryo		11.2399			582.436			51.8187
		Total processing time (64 cores) - Minutes
Samples		Time			Time			Fold change (PASTE/ sc3D)
E8.5 embryo		0.187332			9.70727			51.8187
Quantification of the robustness of sc3D and PASTE to the spatial z resolution
Method	Distance between slice pairs	Measurement	Slice pairs (E8.5 embryo - this study)
			Slice pair 1	Slice pair 2	Slice pair 3	Slice pair 4	Slice pair 5	Slice pair 6	Slice pair 7	Slice pair 8	Slice pair 9	Slice pair 11
sc3D	60µm	Translation x	0.0129555		0.00195735		0.00222212		0.00498212		0.00358639	0.00737478
		Translation y	0.00097794		0.000705704		0.0110402		0.00414893		0.00475761	0.000251378
		Rotation angle	1.17274		0.184751		0.203434		0.808443		0.617543	1.54977
PASTE		Translation x	0.259436		0.147692		0.394085		0.225619		0.300872	0.224397
		Translation y	0.405235		0.395827		0.0740622		0.241783		0.445463	0.194194
		Rotation angle	4.58353		15.6485		23.5809		22.1649		23.7746	58.7676
sc3D	90µm	Translation x		0.0056287			0.00598811			0.00305269		0.00630515
		Translation y		0.00220179			0.00368704			0.000649675		0.00635084
		Rotation angle		0.164013			1.28991			0.50566		0.435023
PASTE		Translation x		0.301927			0.39528			0.26292		0.224424
		Translation y		0.335432			0.0737485			0.244672		0.194281
		Rotation angle		4.05226			24.9445			23.9727		53.0172
sc3D	120µm	Translation x			0.000499489				0.00676522			0.00695957
		Translation y			0.00122127				0.0116885			0.00304925
		Rotation angle			0.928329				0.955384			2.05598
PASTE		Translation x			0.147454				0.225807			0.223931
		Translation y			0.395118				0.243445			0.194635
		Rotation angle			22.153				29.181			98.6592
sc3D	150µm	Translation x				0.0122803					0.00859712
		Translation y				0.0115895					0.00623039
		Rotation angle				0.663193					0.0815376
PASTE		Translation x				0.0241959					0.301011
		Translation y				0.0416133					0.445376
		Rotation angle				36.7753					37.7713
sc3D	180µm	Translation x					0.00636952					0.0107076
		Translation y					0.00499093					0.00377027
		Rotation angle					1.67439					1.76153
PASTE		Translation x					0.394825					0.224355
		Translation y					0.0735217					0.194319
		Rotation angle					34.5854					21.9879
sc3D	210µm	Translation x						0.00711613
		Translation y						0.00731433
		Rotation angle						0.9774
PASTE		Translation x						0.172211
		Translation y						0.137565
		Rotation angle						36.9121

## Sheet: Supplementary Table 4
Table listing the top 20 localized genes in each tissue of E8.5 (Embryo1) and E9.0 stage embryo
Tissue	Allantois		PP ectoderm		LPM		Somites		Heart		Brain		PSM		NMPs		Neural crest		Pharyngeal arch		Neural tube
Stage	E8.5	E9.0	E8.5	E9.0	E8.5	E9.0	E8.5	E9.0	E8.5	E9.0	E8.5	E9.0	E8.5	E9.0	E8.5	E9.0	E8.5	E9.0	E8.5	E9.0	E8.5	E9.0
Ranked genes	S100g	Pcgf5	Aldh1a3	Foxe1	Hoxc10	Hba-x	Ripply2	Hoxb9	Tdgf1	Hba-x	En1	Cyp26b1	Grem1	Dkk1	Cpn1	Lars2	Hoxb1	Twist1	Meox1	Col3a1	Aldh1a2	Hoxb9
	Spink1	Ptpn12	Nkx2-3	Amot	Tbx4	Hoxc10	Pcdh8	Uncx	Cck	Hbb-bh1	En2	En2	H19	Eogt	Cyp26a1	Krt8	Msx3	Hba-x	Tlx1	Zic1	Nkx6-1	Hoxb5os
	Afp	Pgm1	Myl7	Vgll2	Apoc2	Cdx4	Cer1	Fgf18	Nppa	Hbb-y	Foxg1	Nkx6-2	Dkk1	T	Rhox5	Hoxc10	Alx1	Hbb-bh1	Pitx2	Flrt2	Nkx2-9	Hes5
	Ttr	Rad50	Six3	Nkx2-3	Apoa4	Prrx1	Dll3	Tcf15	Nppb	Myl2	Lhx2	Trh	Igf2	Phlda2	Hes3	Sox3	Mef2c	Plcg2	Tcf15	Hbb-bh1	Olig2	Dbx1
	Rbp4	Zfp35	Foxe1	Csrp2	Tmsb4x	Hbb-bh1	Pcdh19	Hoxb5os	Vsnl1	Nppa	Emx2	Apcdd1	Rplp1	Hes7	Epcam	Irx1	Dlx2	Lars2	Crym	Hbb-y	Fgfbp3	Nkx6-1
	Esm1	Apela	Actc1	Ripply3	Hoxa10	Hoxc8	Mesp2	Meox1	Nr2f1	Ankrd1	mt-Rnr1	Msx3	Fgf3	Tbx6	Nin	Gbx2	Prrx2	Lmo4	Fst	Arg1	Nepn	Crabp1
	Apoa1	Hand2	Vgll2	Igfbp5	Hoxd10	Cadm1	Hbb-bh1	Ifitm1	Nr2f2	Myl3	Vgll3	Crabp1	Foxc1	Peli3	Irx3	Nkx1-2	Col1a2	Hopx	Arg1	Hbax	1700011H14Rik	Slc2a1
	Coro2a	Car4	Myl4	Pitx2	Fendrr	Ccdc88a	Pax1	Hbb-bh1	Angpt1	Hba-a1	Otx2	Sfrp1	Osr1	Limch1	Trap1a	Sfrp2	Col23a1	Tfap2b	Zic1	Colec12	Crabp2	Fgfbp3
	Dgkk	Gata6	Dlx6	Irx1	Ngfr	Smarca2	Hba-x	Pax3	Tnni3	Myh7	Egr2	Nkx6-1	Plxna2	Hoxc9	Cldn6	Hoxd4	Tbx3	Alx1	Hoxa1	Prrx2	Gm38103	Hbb-bh1
	Apoa2	Zfp830	Pax9	Sparc	Spin2c	Hbb-y	Fgf18	Cadm1	Gal	Tnni3	Nr2e1	Otx2	Foxc2	Ifitm1	Tlx2	Igfbpl1	Hopx	Hbb-y	Pgm5	Cdh11	Camk1d	Igfbp2
	Etv2	Hoxc9	Six6	Actc1	Dio3	Tmsb4x	Hes7	Lrig1	Sfrp5	Myh6	Mafb	En1	Rftn1	Frzb	Vwf	Zfp553	Atrx	Igfbp4	Hbb-y	Tagln	Fth1	Ckb
	Sfrp1	Nepn	Six3os1	Tnnt1	Cdx4	Krt18	Nkx3-1	Lef1	Tmem163	Acta1	Shisa2	Ptn	Eogt	Lpar1	Olig3	Fgf17	Ybx3	Tubb2b	Hba-a1	Col9a1	Pax3	Olig2
	Apom	Map1b	Apela	Uchl1	Hoxaas3	Dsp	Notch1	Hoxaas3	Stard10	Acta2	Pax5	Cntnap2	Cacna2d1	Hoxa9	Ptprz1	Ptpn12	Fam212a	Hba-a1	Col3a1	Ckb	Hes5	Sox3
	Igfbp5	Golm1	Hesx1	Arg1	Greb1	Hoxaas3	Hoxb9	Hbb-y	Smpx	Sfrp5	Fzd5	Hes3	Mest	Cdx2	Gbx2	Tenm4	Adam12	Rbp1	Col9a1	Pitx2	Gm12688	Pou3f2
	Gja5	Afp	Pax8	Tbx3	Gpx1	Car4	Cited1	Hba-x	Ppp1r17	Actc1	Trh	Stmn2	Gad1	Hoxaas3	5730457N03Rik	Cdx4	Ebf2	Cdh6	Meis2	Sparc	Pax6	ccdc198
	Glrx5	Phlda2	Tnnt2	Otx2	Hdgf	Twist1	Uncx	Selenop	Myl2	Cck	Gm26862	Fst	Tpi1	Bpgm	Noto	Hba-x	Sox5	Rn18s-rs5	Flrt2	Fxyd6	Msx1	Irx3
	Cpm	Prtg	Irs4	Nnat	Prrx1	Fxyd6	Dll1	Fam181b	Lyar	Nebl	Rax	Epha4	Pdzrn3	Cyp51	Sox3	Nemf	Kdr	Inka1	Rgs5	Col4a1	Wnt1	Rgs2
	Meg3	Rbp4	Pitx1	Hbb-bh1	Foxf1	Phlda2	Hoxb5os	Aldh1a2	Peg3	Myl1	Dmbx1	Fabp7	Tpm1	Csrp2	Fgf17	Epha4	Fzd7	Ldhb	Tbx1	Ltbr	Ckb	Hoxd4
	Bace2	Mir6236	Shh	Igfbp2	Rps20	Tmem47	Nrarp	Cdh11	Irx2	Tdgf1	Foxd1	Dbx1	Slc2a3	Dll3	Fgf8	Hoxb1	Col26a1	Zic1	Bex1	Septin7	Tuba1a	Lars2
	T	Rbp1	Myh7	Cdkn1c	Sparc	Rif1	Rnf213	Cited1	Lin28a	Sh3bgr	Cntnap2	Tal2	Lpar1	Fzd10	Ap1m2	Mir6236	Wfdc1	Lima1	Slc2a1	Fst	Sfrp5	Ptn
Table listing the shared genes across E8.5 replicate embryos (Embryo1 and Embryo2)
Top n ranked localized genes in Embryo1	5	5	5	5	5	10	10	10	10	10	20	20	20	20	20	30	30	30	30	30
Top n ranked localized genes in Embryo2	10	20	30	40	50	10	20	30	40	50	10	20	30	40	50	10	20	30	40	50
Tissues	% shared	% shared	% shared	% shared	% shared	% shared	% shared	% shared	% shared	% shared	% shared	% shared	% shared	% shared	% shared	% shared	% shared	% shared	% shared	% shared
Allantois	60	60	60	60	60	70	70	70	70	70	55	55	55	55	60	53.3333	53.3333	56.6667	56.6667	63.3333
Preplacodal ectoderm	80	80	80	80	100	50	80	80	90	100	50	70	70	75	85	42.8571	57.1429	60.7143	64.2857	75
Lateral plate mesoderm	60	60	60	60	60	50	50	60	60	60	55	60	65	65	75	50	60	63.3333	63.3333	70
Somites	100	100	100	100	100	80	80	80	80	80	65	65	65	65	65	63.3333	63.3333	63.3333	63.3333	66.6667
Heart	80	80	80	80	80	70	80	80	80	80	65	70	70	75	75	46.6667	53.3333	56.6667	60	63.3333
Brain	100	100	100	100	100	90	90	100	100	100	65	80	85	95	100	53.3333	66.6667	80	90	100
Presomitic mesoderm (PSM)	100	100	100	100	100	80	100	100	100	100	65	80	80	85	90	63.3333	73.3333	76.6667	80	83.3333
Neuromesodermal Progenitors (NMPs)	40	60	60	60	80	40	60	60	60	80	50	60	60	65	75	43.3333	56.6667	56.6667	60	66.6667
Neural crest	20	20	20	20	20	50	50	60	60	60	52.6316	57.8947	63.1579	63.1579	68.4211	52.6316	57.8947	63.1579	63.1579	68.4211
Pharyngeal arch	80	80	80	80	80	50	60	60	60	60	50	55	55	55	55	41.3793	44.8276	58.6207	58.6207	58.6207
Neural tube	60	80	80	100	100	60	70	70	80	80	55	65	70	80	80	46.6667	53.3333	63.3333	70	70
Average	70.9091	74.5455	74.5455	76.3636	80	62.7273	71.8182	74.5455	76.3636	79.0909	57.0574	65.2632	67.1053	70.7416	75.311	50.6244	58.1696	63.56	66.3089	71.3977

## Sheet: Supplementary Table 5
Table listing the top enriched genes in the mid and hindbrain							Table listing the top enriched genes at the respective boundaries
Genes	log fold change	log CPM	F	p-value	FDR		Boundary	Gene	logFC	logCPM	F	PValue	FDR
Otx2	-24238785	9744180	22878754	1.79564e-39	1.81754e-35		R2	Rspo3	-0.010065792	9.660586	184.23933	9.867826e-39	7.583338e-35
Spon1	-23563328	9736586	20094884	8.18175e-35	4.14078e-31		R2	Zic1	-0.008697290	10.141002	183.47811	1.365383e-38	7.583338e-35
Sfrp2	18617957	9802884	16856191	4.42068e-29	1.49154e-25		R2	Ptn	-0.006615544	10.017298	113.31580	3.532079e-25	9.808583e-22
Msx3	20001146	9545857	19820012	7.77602e-24	1.96772e-20		R2	Zfp503	-0.006295855	9.525242	91.17036	9.734495e-17	1.081308e-13
Dbx1	18781913	9611116	15457493	1.13561e-22	2.29894e-19		R2	Irs4	-0.006205791	9.467191	90.32147	6.303763e-15	5.386323e-12
Tal2	-16967410	9547049	13932812	9.56475e-14	1.61357e-10		R2	Six3os1	-0.006045593	9.463581	82.47815	3.179579e-14	2.354584e-11
Otx1	-15972416	9520650	14269946	4.29796e-12	5.70184e-09		R2	Zic3	-0.005993494	9.510983	80.97377	4.770153e-15	4.415571e-12
Trh	-16087117	9534512	11430806	4.50649e-12	5.70184e-09		R2	Rspo2	-0.005684290	9.424786	81.18463	1.165501e-12	6.473195e-10
Cmss1	11855851	10647918	7784736	7.03887e-12	7.91638e-09		R2	Arx	-0.005195904	9.472589	60.79772	5.251879e-11	2.243764e-08
Pcdh8	-15597755	9519554	13173394	2.18333e-11	2.1838e-08		R2	Zic4	-0.005185622	9.439503	71.92334	1.003978e-10	3.982924e-08
Gm26862	-14131184	9672338	8657842	2.37322e-11	2.1838e-08		R2	Gm3764	-0.005123276	9.394646	105.84066	1.922904e-11	9.708916e-09
2700046A07Rik	-15731667	9532539	11878208	3.03788e-11	2.56245e-08		R2	Dmrt3	-0.004994908	9.402126	86.36303	1.820625e-10	6.973621e-08
Ehbp1	-14247115	9629041	8417494	6.01166e-10	4.68077e-07		R2	Foxd1	-0.004805315	9.477748	55.26612	8.668017e-10	3.105946e-07
Lrtm1	-14133908	9505383	11758128	8.30537e-09	6.00479e-06		R2	Fezf2	-0.004450114	9.470992	47.07388	1.678293e-08	4.335460e-06
Ccnd2	0.7370824	11233757	6245584	9.12686e-09	6.15881e-06		R2	Cenpw	-0.004356332	9.661070	45.26655	2.846702e-11	1.264847e-08
Ptch1	-13182125	9649614	7428242	1.20004e-08	7.59175e-06		R2	Wnt7b	-0.004325892	9.558708	41.20586	2.819074e-09	8.946934e-07
Sulf1	-14050235	9519944	9923362	4.40176e-08	2.62086e-05		R2	Ezr	-0.004284846	9.615441	38.16766	9.330629e-10	3.238895e-07
Pax3	12389039	9594031	7339226	2.19647e-07	0.000123515		R2	Cp	-0.004131555	9.397585	59.85227	1.339921e-07	2.976768e-05
Foxa2	-12532620	9485788	11255057	9.02351e-07	0.000480716		R2	Fezf1	-0.003982346	9.410996	51.20072	5.327235e-07	9.103834e-05
Nkx6-1	-13147275	9568112	7604176	1.07172e-06	0.000542396		R2	Rmst	-0.003921659	9.634834	28.82204	9.801624e-08	2.268259e-05
Rmst	-11171098	9722647	5191000	1.82961e-06	0.000881872		R2	Rspo1	-0.003893489	9.386990	67.13404	2.659696e-07	5.049520e-05
Heg1	-11952528	9614000	6214789	9.78532e-06	0.00450214		R2	Gm29478	-0.003822570	9.369817	102.86604	3.150129e-08	7.952644e-06
Irx1	10042717	9702217	5190264	2.09919e-05	0.00923827		R2	Ntrk2	-0.003792683	9.386555	67.89143	5.902432e-07	9.785704e-05
Crabp1	0.9906559	10964904	4548459	2.96842e-05	0.0125193		R2	A730017C20Rik	-0.003714525	9.477298	31.11090	1.863710e-06	2.915787e-04
Mgarp	-12286837	9547570	6897585	3.63561e-05	0.0147199		R2	Nkd1	-0.003706230	9.524990	32.10297	5.078355e-07	8.814121e-05
Dmbx1	-10198367	9461584	9234866	0.000123724	0.0481666		R2	Six6	-0.003467731	9.365244	97.99715	2.200281e-07	4.364415e-05
Nr2f1	-11410740	9596555	5516379	0.00017508	0.0656354		R2	Six3	-0.003299172	9.466316	25.19812	2.477305e-05	2.807742e-03
Tnfrsf19	-11187789	9576130	5873892	0.000689899	0.249398		R2	Fhl1	-0.003293203	9.724323	27.14858	2.274756e-07	4.432982e-05
Malat1	-0.6044078	11251378	3845093	0.000903722	0.31543		R2	Clybl	-0.003287310	9.482783	25.19841	1.964780e-05	2.346750e-03
Ezr	0.9358211	9667869	4340599	0.00172142	0.580805		R2	Prss23	-0.003230579	9.509608	23.52368	1.628295e-05	1.987594e-03
Hsp90b1	-0.5200061	10971337	3691763	0.00191368	0.618138		R2	Tfap2c	-0.003219026	9.400968	33.70088	3.829486e-05	3.975507e-03
Irx2	10481632	9564088	5619501	0.0019542	0.618138		R2	Zic2	-0.003064477	9.421054	27.60580	1.216804e-04	9.954568e-03
Lars2	0.9175480	10245947	3604438	0.00293666	0.900755		R2	Igfbpl1	-0.002976010	9.600326	20.03335	1.121022e-05	1.464978e-03
Flrt3	-10746116	9568513	5112710	0.00389068	1.15828		R2	Nudt14	-0.002931612	9.417989	27.15713	2.315484e-04	1.726201e-02
Gphn	0.8890562	9838720	3489118	0.00517529	1.49669		R2	Cmc1	-0.002897672	9.436395	23.10834	2.722080e-04	1.901689e-02
Tmem132c	-10758291	9519600	5994656	0.00788747	2.21769		R2	Foxo4	-0.002881629	9.404418	29.72966	2.669521e-04	1.889324e-02
Gm15564	0.9300519	9849160	3371009	0.00925836	2.53279		R2	Ier5	-0.002866782	9.423093	24.31603	3.222870e-04	2.182905e-02
Guca1a	-0.9474653	9461582	9605107	0.0102856	2.73975		R2	Mob3a	-0.002854526	9.409428	26.72934	3.168717e-04	2.159393e-02
mt-Nd1	0.4228994	11681194	3325120	0.0116101	3.01327		R2	Spry1	-0.002843355	9.396319	30.93828	2.670363e-04	1.889324e-02
Dpysl3	0.7372174	9927141	3190008	0.0226358	5.72799		R2	Hba-a1	-0.002819600	9.927369	15.82364	7.438777e-05	6.777070e-03
Pdlim3	-0.9817588	9470511	7519920	0.0254852	6.29174		R2	Cgnl1	-0.002793459	9.369779	54.58887	7.443307e-05	6.777070e-03
Hbb-bh1	0.5069820	11997695	3123888	0.0314044	7.56846		R2	Lrrn1	-0.002782673	9.467945	19.12527	3.833416e-04	2.549795e-02
Pax7	0.9677309	9523066	4680792	0.0700247	16.4835		R2	Col2a1	-0.002759983	9.625906	18.73633	3.161779e-05	3.377023e-03
Apcdd1	-0.8650067	9456211	8976830	0.0916676	21.0877		R2	Gsta4	-0.002747994	9.689221	19.91863	9.249246e-06	1.252934e-03
Adcyap1r1	-0.7607621	9444926	8665269	0.122797	27.6211		R2	Emx1	-0.002731804	9.368301	53.30202	7.874518e-05	6.997611e-03
mt-Rnr1	0.4356393	11803256	2845104	0.12553	27.622		R2	Il17rd	-0.002714294	9.379317	38.64799	2.491622e-04	1.816197e-02
Fabp7	0.6287403	10235624	2815883	0.145224	31.2756		R2	Zic5	-0.002697828	9.433820	19.74220	6.961353e-04	4.135118e-02
2610203C20Rik	-0.9738672	9532808	4479167	0.157189	33.1473		R2	Unc13b	-0.002677373	9.400004	25.31169	6.501834e-04	3.968262e-02
Ntn1	-0.9498545	9485954	5829802	0.193612	39.9947		R2	Reep5	-0.002667048	9.389120	31.86237	5.266185e-04	3.304903e-02
Pantr1	0.6892103	9875917	2707005	0.25017	50.6444		R2	AW047730	-0.002650873	9.350905	159.93133	3.086735e-07	5.620894e-05
Gm38103	-0.9438881	9554830	3438117	0.29213	57.9792		R2	Ppp4r1	-0.002643809	9.447130	19.64595	8.232718e-04	4.527180e-02
Nkx2-9	-0.9011793	9597611	3040460	0.351448	68.4108		R2	Zcchc12	-0.002581041	9.358245	75.69606	5.445832e-05	5.214853e-03
Helt	-0.7126715	9443050	7573756	0.390973	74.6684		R2	Smoc1	-0.002574211	9.386896	27.19226	8.011683e-04	4.487338e-02
Vldlr	-0.7999126	9450763	8356055	0.471029	88.2917		R2	Mkrn1	-0.002543287	9.562492	15.76015	2.907800e-04	1.993817e-02
Nsg2	-0.9339718	9527537	4408004	0.498377	91.7194		R2	D030055H07Rik	-0.002539167	9.381342	32.27855	7.631265e-04	4.415005e-02
Wdr6	-0.7146027	9793846	2576955	0.56138	101.469		R2	Kit	-0.002527985	9.379093	32.88345	7.173642e-04	4.193937e-02
Gli3	0.8153141	9618813	3342191	0.595861	105.812		R2	Cdh20	-0.002448642	9.361170	58.98576	2.183482e-04	1.649940e-02
Hes6	0.7174246	9750052	2528918	0.610813	106.597		R2	Fgf8	-0.002443582	9.366916	45.28584	4.006890e-04	2.649318e-02
mt-Nd2	0.5597339	10237765	2506333	0.684222	117.385		R2	Arf5	-0.002389953	9.599505	14.69447	4.519426e-04	2.885160e-02
Nr2f6	0.6533204	9877488	2493605	0.729435	123.056		R2	Pvrl3	-0.002379371	9.676661	14.27102	1.758891e-04	1.366277e-02
Ackr3	-0.8980193	9483786	5392696	0.761609	126.377		R2	Tspan13	-0.002320973	9.646959	13.08258	4.124139e-04	2.710706e-02
Il31ra	0.8688672	9473037	5832258	0.946385	152.053		R2	Nr2f2	-0.002295154	10.024959	16.22482	6.038040e-05	5.589212e-03
Smoc1	0.8688702	9472676	5930170	0.946386	152.053		R2	Cdc14b	-0.002209960	9.361055	46.41856	8.064908e-04	4.487338e-02
Igfbp5	-0.9067451	9533155	4015632	0.9749	154.187		R2	Oxct1	-0.002202303	9.674687	12.66627	4.316567e-04	2.804002e-02
Ildr2	-0.7046091	9830735	2420622	1.0532	164.007		R2	Nxn	-0.002188277	9.714516	13.22636	2.896945e-04	1.993817e-02
Sst	0.8791342	9513272	3807464	1.13849	172.073		R2	Pax6	-0.002178526	9.624649	11.18798	8.529493e-04	4.660804e-02
Zfp503	-0.8889572	9557574	3487657	1.139	172.073		R2	Hba-x	-0.002156871	12.258427	18.51669	1.844485e-05	2.227016e-03
Bmp7	-0.6629222	9440822	7272494	1.24897	185.913		R2	Hbb-bh1	-0.002152871	11.931694	15.58169	8.437577e-05	7.374151e-03
Map1b	0.5078308	10738814	2364545	1.3973	203.495		R2	Fgf18	-0.002109391	9.346982	119.43195	4.194267e-05	4.274304e-03
Hba-x	0.4092683	12395753	2363132	1.4073	203.495		R2	Gdf10	-0.002094558	9.351358	76.77575	2.293647e-04	1.721475e-02
Unc5c	0.8383506	9462600	5993662	1.49488	213.115		R2	Pianp	-0.002075467	9.355706	54.75563	9.169306e-04	4.873333e-02
Scube1	-0.8769785	9552478	3597189	1.60213	225.232		R2	Hbb-y	-0.002070396	12.308236	16.38873	5.545199e-05	5.264621e-03
Scube3	-0.8831822	9497701	4757999	1.90884	264.675		R2	Tpm1	-0.002051785	9.981338	12.51364	4.219756e-04	2.757238e-02
Efnb2	0.8404986	9539189	3661049	2.02825	277.432		R2	Hint3	-0.002036659	9.347799	105.24677	8.497401e-05	7.374151e-03
Tmsb4x	0.2540757	12394199	2286411	2.07337	279.822		R2	Edf1	-0.001972262	9.919014	12.08121	5.305356e-04	3.310781e-02
Nr2f2	-0.8478203	9574984	3092003	2.19824	292.77		R2	Etv4	-0.001948729	9.347348	99.46211	1.889277e-04	1.457367e-02
Tfap2b	0.8378411	9471895	5164342	2.4871	326.941		R2	Uchl1	-0.001931676	9.812011	11.03447	9.257257e-04	4.880539e-02
Nkx2-2	-0.7713079	9454306	7278975	2.72813	354.027		R2	Mrpl41	-0.001898963	9.775269	10.99335	9.462706e-04	4.912334e-02
Hbb-y	0.3972591	12381328	2188411	3.40547	436.331		R2	Esam	-0.001870706	9.350509	64.88190	9.016559e-04	4.838451e-02
Hspa5	-0.4085299	10950658	2179900	3.55567	447.997		R2	Grap	-0.001749164	9.343006	142.98731	2.802931e-05	3.052447e-03
Amot	-0.8604710	9503512	3994785	3.58504	447.997		R2	Manba	-0.001708439	9.346069	85.04188	6.540880e-04	3.970278e-02
Wls	-0.6924110	9745952	2180161	3.92369	484.336		R2	Lrrtm1	-0.001699556	9.346314	81.00356	7.043684e-04	4.160747e-02
Pdha1	-0.6437763	9845996	2146048	4.22205	514.887		R2	Fam20c	-0.001528895	9.343473	93.79143	8.048073e-04	4.487338e-02
Pappa	-0.8136901	9470800	5266423	4.68715	564.801		R2	A230072C01Rik	-0.001509847	9.342417	119.99990	2.481796e-04	1.816197e-02
Spred1	0.6563090	9745129	2196326	5.28086	628.858		R2	Tgfbr2	-0.001392769	9.341811	102.82791	9.334029e-04	4.890679e-02
Adra1a	0.5305612	9425474	9323333	6.4907	759.312		R2	Mest	0.001521224	11.126503	18.03316	2.366932e-05	2.712214e-03
Pbx3	0.7797934	9570357	2919933	6.52639	759.312		R2	Irf8	0.001650818	9.341379	131.02843	2.645299e-04	1.889324e-02
Dtx4	0.6532013	9725658	2239208	7.15289	814.035		R2	Pou4f1	0.001690184	9.345192	83.31298	8.079471e-04	4.487338e-02
Ano1	-0.8072608	9474060	5222688	7.15759	814.035		R2	Syt13	0.001711590	9.344269	89.23782	6.856316e-04	4.109454e-02
Pxylp1	-0.8327621	9511326	3547273	7.52244	846.023		R2	Marcks	0.001795997	11.164377	30.72167	3.781896e-08	9.335401e-06
Peg12	0.7920581	9530956	3331079	9.38686	1044.11		R2	Luc7l2	0.001802737	9.940896	11.27115	8.159697e-04	4.509349e-02
Ptch2	-0.7883982	9473158	4838063	11.1245	1223.94		R2	Wfdc1	0.001828810	9.344205	116.34851	1.633836e-04	1.287139e-02
Foxa1	-0.6601967	9443561	7569641	12.279	1336.42		R2	6230415J03Rik	0.001853998	9.343879	112.82356	2.158304e-04	1.642085e-02
Sp9	0.7437610	9459146	5633035	12.9423	1393.63		R2	Enah	0.001858221	9.860982	10.97351	9.563439e-04	4.940962e-02
Ednrb	-0.8016543	9491411	3903838	14.2602	1512.06		R2	Dsp	0.001926490	9.344863	103.88339	2.716598e-04	1.901689e-02
Anp32b	0.4333625	10736288	1906107	14.3408	1512.06		R2	Rab2a	0.001932115	9.811695	11.88011	5.902563e-04	3.622413e-02
Dcc	0.7804643	9505281	3216345	16.3276	1703.79		R2	Ago1	0.001990185	9.723507	11.09525	8.961885e-04	4.832457e-02
Nfia	-0.7223969	9458005	5187465	16.5473	1709.1		R2	Ccnd1	0.002034443	10.301705	18.20857	2.162084e-05	2.528045e-03
Nuak2	-0.7978148	9524839	3060067	16.9349	1731.46		R2	Arhgap5	0.002116386	9.655037	11.84702	6.861568e-04	4.109454e-02
Sncg	0.7750859	9510328	2955375	18.4226	1864.73		R2	Rhbdl3	0.002127635	9.356364	53.74490	9.270739e-04	4.880539e-02
Slit3	-0.6355349	9441822	7660695	21.1	2114.6		R2	Malat1	0.002152334	10.964205	25.35560	5.624906e-07	9.466888e-05
Nrcam	-0.7641856	9476237	4189779	23.7058	2352.45		R2	Necab1	0.002175451	9.344811	163.55391	9.931619e-06	1.313338e-03
Ybx1	0.2583322	11767749	1786520	26.4764	2601.89		R2	Pcdh8	0.002240472	9.358692	50.81992	7.756601e-04	4.441254e-02
Fstl1	-0.6051620	9762700	1811264	27.9594	2721.2		R2	Otx2os1	0.002240719	9.359873	46.76055	8.559632e-04	4.660804e-02
Celf2	0.6014078	9735690	2003563	28.6743	2745.48		R2	1810041L15Rik	0.002256624	9.346781	126.17341	3.948324e-05	4.060924e-03
Casz1	0.5631896	9428655	10982205	28.7513	2745.48		R2	Kcne3	0.002284463	9.351409	71.43518	1.147802e-04	9.586305e-03
Sp5	-0.7181501	9460300	5219884	29.1358	2756.19		R2	Ccnd3	0.002292118	9.706506	15.44398	9.065354e-05	7.745997e-03
Tfrc	-0.5993020	9781547	1875228	31.558	2957.68		R2	Acsl6	0.002292698	9.363774	42.53616	9.153523e-04	4.873333e-02
Vtn	-0.7303049	9470511	4067045	41.0962	3816.29		R2	Wnk1	0.002297273	9.665085	14.29976	2.372113e-04	1.756629e-02
Cartpt	0.5934394	9434352	8250012	41.5926	3827.28		R2	Dync1h1	0.002303256	9.628084	13.27012	3.321806e-04	2.236280e-02
Hsd11b2	-0.7584723	9516472	2879292	44.1661	4027.47		R2	Ildr2	0.002337868	9.722224	14.87687	1.218780e-04	9.954568e-03
Id4	0.7080053	9569384	2406900	47.4874	4284.42		R2	Stmn3	0.002342373	9.551580	12.78113	7.881334e-04	4.487338e-02
BC024139	-0.7547568	9499577	3134424	47.8304	4284.42		R2	Baz2b	0.002351192	9.608166	13.62032	3.554654e-04	2.378620e-02
Hsp90ab1	0.1738860	12639215	1659933	50.82	4512.28		R2	Nrarp	0.002366461	9.543813	14.00037	7.998845e-04	4.487338e-02
Miat	-0.6120280	9724675	1747565	53.6701	4723.91		R2	Fam84b	0.002390478	9.361753	52.55088	4.518342e-04	2.885160e-02
Spock2	0.6666732	9451722	5005989	59.2668	5171.54		R2	Nova2	0.002432408	9.374871	33.92519	9.463806e-04	4.912334e-02
Rn18s-rs5	0.7189776	9518383	2287787	67.7394	5810.66		R2	Apln	0.002503897	9.353657	86.28453	4.839590e-05	4.715629e-03
Dach1	0.7189689	9516991	2685603	67.7394	5810.66		R2	Hpgd	0.002528789	9.350521	117.56961	1.233331e-05	1.539308e-03
Igf2	-0.6160464	9685293	1608620	73.27	6232.26		R2	Map1lc3a	0.002539542	9.510140	15.23324	5.350597e-04	3.320359e-02
9030622O22Rik	-0.4738964	9429408	6574660	75.5377	6332.2		R2	Asb7	0.002543089	9.381535	32.30992	7.079413e-04	4.160747e-02
Nrarp	0.6507929	9620681	2102097	75.6961	6332.2		R2	Ric1	0.002545778	9.388415	28.23227	8.771963e-04	4.753120e-02
Nkx6-2	-0.7172431	9548636	2219075	82.784	6868.36		R2	Ccdc93	0.002559611	9.375352	38.14022	5.440523e-04	3.357407e-02
Nefl	0.6411272	9642459	1556066	86.9917	7158.78		R2	Luzp1	0.002572853	9.604031	16.55105	8.431217e-05	7.374151e-03
Prmt8	0.7020500	9479126	3407590	89.719	7323.67		R2	Setbp1	0.002591183	9.465012	16.91872	6.881152e-04	4.109454e-02
Adamts3	0.5891373	9436543	7012059	93.6414	7582.7		R2	Itgb8	0.002600542	9.391117	29.42191	7.508326e-04	4.366622e-02
Id3	-0.5358545	9929706	1535991	96.5425	7755.58		R2	Boc	0.002626033	9.381408	33.80713	4.988846e-04	3.166634e-02
Mab21l2	-0.5589212	9439862	6118939	106.581	8428.22		R2	Pitpnc1	0.002635490	9.421177	21.89851	7.689162e-04	4.425451e-02
Stx3	-0.5589204	9438062	6383827	106.581	8428.22		R2	Otx2	0.002652006	9.808870	17.39229	3.296237e-05	3.487105e-03
Ldha	0.2736964	11382838	1514315	108.047	8470.65		R2	Car14	0.002673252	9.511418	18.41718	2.623162e-04	1.889324e-02
Wnt5b	-0.6723460	9463523	4030255	108.791	8470.65		R2	Sfxn2	0.002676424	9.390040	31.61452	5.037478e-04	3.179336e-02
Ralgapa2	-0.6322015	9451501	4924047	113.988	8807.51		R2	Tcf7l2	0.002677524	9.625264	16.35353	5.647498e-05	5.282272e-03
B3galnt2	0.6561467	9454825	4794384	121.558	9301.6		R2	Gm26862	0.002697761	9.543933	17.58695	1.195258e-04	9.908151e-03
Ngfrap1	0.3395172	10914608	1490608	122.22	9301.6		R2	Ccdc61	0.002750426	9.411654	24.88607	4.403758e-04	2.844009e-02
Sox1	0.6465557	9588742	2064469	131.975	9969.05		R2	Pax3	0.002798391	9.359883	78.64408	2.368426e-05	2.712214e-03
Camk2a	-0.4447522	9427972	6008826	136.651	10170.5		R2	Elavl4	0.002816272	9.473410	18.94111	2.057599e-04	1.576263e-02
Emx2	-0.4447528	9428440	6079472	136.651	10170.5		R2	Stmn2	0.002816422	9.457751	18.46533	2.501604e-04	1.816197e-02
Farsb	0.6379675	9602837	2074703	138.474	10230.9		R2	Polg	0.002824193	9.403595	29.03565	2.902222e-04	1.993817e-02
Galnt10	-0.6973252	9487968	2946824	144.92	10556.3		R2	RP24-490H13.4	0.002873679	9.374739	46.34467	8.987548e-05	7.739045e-03
Mest	-0.4098689	10523886	1457828	144.964	10556.3		R2	Cald1	0.002896078	9.679229	21.90087	3.253368e-06	4.883569e-04
Sfrp1	0.5608114	9733203	1534716	147.691	10678.1		R2	Nkx2-4	0.002898988	9.388926	33.38044	1.551993e-04	1.240254e-02
Kif21a	-0.5231802	9890962	1446545	153.745	11036.9		R2	Slx4ip	0.002909429	9.380157	42.46093	1.036497e-04	8.722279e-03
Gpt2	-0.7003062	9507432	2645350	161.806	11533.8		R2	Helz	0.002925715	9.442057	24.69557	1.654563e-04	1.294288e-02
Esrra	0.5850395	9441193	5757888	171.43	12134.3		R2	Filip1	0.002934308	9.442006	22.65285	1.593611e-04	1.264416e-02
Mn1	0.6423112	9582828	1986744	175.318	12323.4		R2	Bmpr2	0.002962560	9.415853	28.31125	1.539802e-04	1.239429e-02
Nefm	0.6114082	9837591	1412574	183.559	12813.7		R2	Otp	0.002963139	9.377018	41.32966	5.658898e-05	5.282272e-03
Zdhhc17	-0.6673298	9469023	3577171	188.447	13064.8		R2	Prkar2a	0.002969804	9.609110	23.27907	5.277493e-06	7.515691e-04
Grik3	0.6077702	9447929	4970802	214.286	14755.1		R2	Sfrp1	0.002991986	9.822467	21.46165	4.071171e-06	6.029675e-04
Cxcr4	-0.6490094	9467314	3353469	224.888	15380.5		R2	Fgd4	0.002992514	9.390169	39.47899	9.600885e-05	8.140964e-03
Sall3	-0.6650260	9470545	3437077	229.149	15399		R2	Vtn	0.002994608	9.418405	28.58114	1.309379e-04	1.061648e-02
Dtna	-0.6650327	9474768	3163222	229.149	15399		R2	Barhl2	0.003008354	9.535307	19.33055	2.720255e-05	3.021660e-03
Nnat	-0.3611401	10774973	1369662	229.723	15399		R2	Vps26a	0.003020785	9.552318	23.22923	1.307115e-05	1.613270e-03
Plat	-0.6767700	9488357	2721519	236.691	15761.7		R2	Plp1	0.003070646	9.380898	46.99031	4.306734e-05	4.312204e-03
Pkd1	-0.4150042	9425303	6807905	247.804	16287.5		R2	Irx5	0.003074144	9.384867	44.41118	5.126878e-05	4.952118e-03
Car4	-0.4150066	9426637	6537617	247.804	16287.5		R2	Aplp1	0.003094215	9.426823	27.96100	7.604545e-05	6.812200e-03
Txn1	0.3363170	10785979	1351699	252.378	16481.1		R2	Tcf20	0.003095654	9.412805	31.39418	7.571741e-05	6.812200e-03
mt-Cytb	0.3172999	11069931	1345927	260.127	16785.5		R2	Tnrc6b	0.003140512	9.494783	24.13955	2.502398e-05	2.807742e-03
Mbip	-0.6744781	9491478	2737074	260.356	16785.5		R2	Scube1	0.003149302	9.448812	26.94944	4.804734e-05	4.715629e-03
Mycn	0.5745026	9653527	1605160	262.825	16790.6		R2	Igdcc3	0.003153814	10.013047	32.60009	1.479699e-08	3.913452e-06
Dhcr24	-0.5926834	9662359	1590784	263.753	16790.6		R2	Foxp2	0.003156460	9.397618	39.55481	4.625798e-05	4.587801e-03
Sox3	0.5334841	9714654	1466696	267.691	16825.3		R2	Rims2	0.003162045	9.370780	66.82705	1.141869e-05	1.474870e-03
Cald1	-0.5188064	9779849	1340415	267.751	16825.3		R2	Wnt5a	0.003180875	9.391338	43.13598	3.587756e-05	3.759698e-03
Meis2	-0.6409156	9583940	1735267	269.285	16825.3		R2	Ncald	0.003200477	9.421771	31.23832	4.309098e-05	4.312204e-03
Pth1r	-0.6079773	9454379	3977970	287.164	17832.3		R2	Ddc	0.003207585	9.384710	48.16881	2.083522e-05	2.462102e-03
Tmem191c	-0.5054862	9436148	5968969	312.365	19279		R2	Nes	0.003253522	10.162894	35.28289	3.894397e-09	1.201638e-06
Atat1	-0.6663593	9507629	2255005	329.542	20215.9		R2	D1Ertd622e	0.003265316	9.418885	33.52190	2.992910e-05	3.227694e-03
2610034B18Rik	-0.6454095	9473514	3109989	338.697	20469.1		R2	Neurog2	0.003269608	9.432343	28.91693	2.788743e-05	3.052447e-03
Slc44a5	0.5526085	9436853	5533882	339.675	20469.1		R2	Dkk2	0.003322184	9.363320	95.80488	1.181499e-06	1.874870e-04
Kiz	-0.6588493	9486388	2698066	339.736	20469.1		R2	Pou3f2	0.003360847	9.701179	27.35450	2.050573e-07	4.218105e-05
Chchd1	0.4486691	10032878	1290293	348.329	20862.6		R2	Tppp3	0.003381514	9.398193	41.70013	1.228074e-05	1.539308e-03
Fignl2	0.5663902	9643929	1614129	356.869	21248.4		R2	Raver2	0.003384878	9.471177	28.75374	8.041108e-06	1.102724e-03
Prpf40b	-0.6580574	9526758	2125172	361.209	21381.1		R2	Fgfr3	0.003415378	9.428853	34.25838	1.225238e-05	1.539308e-03
Dab1	0.6407426	9512027	2171127	395.359	23266.4		R2	Fez1	0.003436588	9.582315	31.13551	3.404358e-07	6.099292e-05
Plin3	-0.6345408	9557485	1956471	420.724	24616		R2	Irx2	0.003445388	9.381088	58.31888	4.219691e-06	6.167411e-04
Alg14	-0.6421860	9481311	2700143	441.416	25340.3		R2	Acot1	0.003451768	9.434335	32.52846	9.423767e-06	1.261195e-03
Specc1	0.6154494	9463288	3343176	442.837	25340.3		R2	Meis2	0.003507088	9.433878	33.49046	6.741561e-06	9.479146e-04
Spag9	-0.5101284	9737191	1243146	446.442	25340.3		R2	Fgfbp3	0.003508354	9.409970	42.29955	6.965496e-06	9.671591e-04
Sim1	-0.3846326	9424152	6115912	450.626	25340.3		R2	Cdh8	0.003524875	9.385772	56.89498	3.235828e-06	4.883569e-04
Glb1l	-0.3846369	9426057	5825306	450.627	25340.3		R2	Cpe	0.003528196	9.550936	31.55084	4.918233e-07	8.671703e-05
Edaradd	-0.3846367	9426179	5725351	450.628	25340.3		R2	Jag1	0.003541628	9.400099	48.74542	4.871274e-06	7.027287e-04
Sult4a1	-0.3846354	9425553	5786654	450.628	25340.3		R2	Arl4a	0.003543211	9.513314	30.49570	1.144807e-06	1.842974e-04
Arhgef40	-0.6475512	9512686	2168143	476.43	26643.2		R2	Fam222b	0.003679344	9.397460	54.16067	1.898280e-06	2.928624e-04
Ppm1l	-0.6425262	9532400	1897051	484.805	26962.6		R2	Foxa2	0.003690089	9.353954	217.61791	9.969326e-10	3.355736e-07
Rpl32	0.2534628	11505042	1224640	492.214	27225.1		R2	Dmbx1	0.003715578	9.352218	277.11735	7.649716e-11	3.147150e-08
Ephb2	-0.5814548	9628504	1512280	497.018	27284.9		R2	Kif21a	0.003757862	9.788275	38.65055	7.350439e-10	2.721623e-07
Pcyt2	-0.6255021	9470084	3142492	498.686	27284.9		R2	Fignl2	0.003769590	9.560294	35.84106	3.901022e-08	9.420120e-06
Gadd45g	0.5743794	9604782	1589613	505.308	27498.5		R2	Foxa1	0.003811713	9.375001	78.86289	1.476885e-07	3.154854e-05
Shh	-0.6065689	9461283	3355498	515.078	27880.3		R2	Ntn1	0.003822255	9.397592	58.60525	7.336310e-07	1.198408e-04
Ndufa3	-0.5193343	9728614	1324786	519.1	27948.5		R2	Slc1a2	0.003864441	9.371670	100.16032	6.612089e-08	1.562704e-05
Morn2	0.5494172	9442439	4765208	527.144	28204.5		R2	Hes5	0.003876927	9.501043	37.15784	1.464674e-07	3.154854e-05
Chst2	-0.5746723	9639324	1496615	529.426	28204.5		R2	Olfm1	0.003889895	9.472091	37.94016	2.682046e-07	5.049520e-05
Usp51	-0.6366682	9495618	2319240	586.422	31077.3		R2	Fst	0.003897574	9.469801	37.97707	3.055259e-07	5.620894e-05
Sox4	-0.4429424	9971481	1188850	594.655	31349.5		R2	Pitx2	0.003915918	9.362054	153.96186	4.159252e-09	1.248675e-06
Nrp2	-0.5848809	9455275	3635644	612.961	32147.1		R2	Ina	0.004038419	9.411691	49.25647	2.108722e-07	4.258852e-05
Set	0.3293826	10604236	1181285	618.935	32293.1		R2	Mn1	0.004043359	9.436720	48.59514	1.963353e-07	4.114892e-05
A730017C20Rik	-0.5635149	9641649	1388536	622.266	32300.4		R2	Mir6236	0.004076037	9.456868	32.62302	1.169586e-07	2.651379e-05
Neurl4	-0.6321297	9512866	2085676	648.487	33489.8		R2	Sim1	0.004116760	9.372475	103.84516	7.845285e-09	2.234498e-06
Pan2	-0.6311148	9517443	2053756	653.226	33563.2		R2	Pxylp1	0.004377681	9.391961	83.69242	9.494894e-09	2.636732e-06
6330403K07Rik	-0.5415037	9677766	1271358	658.799	33678.6		R2	Sall3	0.004415828	9.424317	59.33574	1.457475e-08	3.913452e-06
Atf7	0.5194511	9439060	4822017	667.626	33958.3		R2	Gap43	0.004492894	9.489460	50.72523	1.409968e-09	4.606450e-07
Papola	-0.4402756	9942837	1162031	685.357	34528.2		R2	Pou3f4	0.004551323	9.423519	64.38764	5.137750e-09	1.501846e-06
Gm26561	0.5660144	9611767	1288918	686.894	34528.2		R2	Pantr1	0.004684372	9.643035	53.97747	4.117011e-13	2.540653e-10
Il17rd	0.5695938	9596304	1574381	690.074	34528.2		R2	Pou3f1	0.004842945	9.376458	143.57311	2.454565e-11	1.185448e-08
Chd1	-0.4904787	9747514	1180387	692.475	34528.2		R2	Hbb-bs	0.005174374	9.454070	52.73927	1.560315e-11	8.253321e-09
Rad50	-0.5960126	9580984	1589268	698.328	34607.7		R2	Irx3	0.005177395	9.419594	87.23280	2.777590e-11	1.264847e-08
Myo6	-0.5614314	9449802	3911927	700.906	34607.7		R2	Foxg1	0.005452799	9.464865	71.13837	9.161188e-13	5.355920e-10
Slc35b2	0.6053078	9531709	1870177	736.468	36187.1		R2	Lrtm1	0.005579335	9.388220	141.16037	1.160145e-13	7.580521e-11
Pnisr	-0.4171142	10085494	1144786	750.966	36565.8		R2	Sim2	0.005836614	9.420046	99.05047	5.439880e-14	3.776637e-11
Thsd7a	-0.5359906	9445161	4152631	751.401	36565.8		R2	Spon1	0.005839947	9.537221	74.77385	1.701691e-16	1.718399e-13
Boc	0.6028201	9530954	1757463	756.522	36638.8		R2	Ephb2	0.005843375	9.626945	83.49585	3.301943e-19	4.075332e-16
Cachd1	-0.5649706	9626224	1487628	771.548	37188.6		R2	Irx1	0.005963898	9.439463	97.57398	1.231179e-14	9.768522e-12
Foxb1	-0.6112698	9549986	1695458	777.875	37315.9		R2	Pou3f3	0.006350799	9.590788	103.94672	2.493365e-21	3.462037e-18
Fam110a	0.6078195	9489293	2320451	809.645	38656.8		R2	Shh	0.007282957	9.501175	112.20657	6.097845e-23	1.128914e-19
Ddr1	-0.6133831	9534353	1797505	849.923	40334.2		R2	Barhl1	0.007353458	9.401439	222.51254	3.316816e-22	5.263313e-19
Acin1	-0.4079803	10102579	1120842	852.748	40334.2		R2	Dbx1	0.008044328	9520403	1.4E+07	2.249E-22	8.329E-19
Hist1h3c	0.4525699	9429869	6314275	866.678	40802.4		R2	Hexb	0.008949097	9826830	1.1E+07	1.687E-18	3.747E-15
Tm2d3	-0.6145569	9522621	1838743	872.543	40888.3		R3	Crabp1	-0.007330095	1.2E+07	7327656	5.79E-11	5.918E-07
Rps5	0.1695850	12226433	1110054	903.07	42123.8		R3	Nefl	-0.007193379	9644558	6030441	2.506E-08	0.0001281
Clu	-0.4499938	9434287	5182722	911.396	42317.2		R3	Nefm	-0.006424777	9817999	4508255	3.596E-05	0.1225231
Sod1	0.3302496	10645905	1105631	924.561	42732.5		R3	Nckap5	-0.006206657	9547038	4569210	0.0001583	0.4045475
Xpot	0.5704996	9573743	1635301	932.975	42925.3		R3	Snhg11	-0.005865990	9397896	7060749	0.020449	34.83492
Dek	0.3141674	10682443	1098081	962.454	44081.3		R3	Tfap2b	-0.005453023	9494579	3201503	0.1055282	154.0863
Arvcf	-0.5418558	9648332	1450976	985.441	44930.8		R3	Shox2	-0.005363473	9421749	4186653	0.4541252	468.0085
mt-Nd5	0.4198262	9986566	1090568	1001.72	45468.3		R3	Zbtb16	-0.005130423	9490892	3700209	0.5036781	468.0085
Cenpb	0.5037053	9699210	1288239	1017.46	45976.3		R3	Fam81a	-0.005042637	9538539	3202517	0.2073695	264.9405
Nhlh2	0.5818054	9468251	2564013	1024.91	46107.2		R3	Cmss1	-0.005000940	1.1E+07	3616890	0.0027584	5.638674
Upf3a	0.5873886	9530284	1742135	1067.47	47809.5		R3	Cdh8	-0.004787127	9459218	3229043	4.972423	2823.507
Hadhb	0.5910131	9482368	2322285	1080.9	48197.9		R3	Ina	-0.004755036	9802018	2474458	0.8025706	683.5895
Ddx11	-0.6027638	9489096	2283719	1090.39	48407.7		R3	Lrba	-0.004577307	9486817	2777119	8.377887	4077.637
Mat2a	-0.4479900	9825772	1068625	1125.97	49768.8		R3	Stmn2	-0.004541720	9983008	2451553	0.9006322	708.1047
							R3	Gm16551	-0.004423392	9483145	2591695	15.78351	6452.929
							R3	Elavl4	-0.004101175	9778564	2259333	2.37623	1517.965
							R3	Ebf1	-0.003923046	9528632	1735271	64.2551	19785.69
							R3	Ctnna2	-0.003910652	9561440	1690495	45.93818	15651.14
							R3	Dner	-0.003904650	9406049	3006587	224.2335	46773.27
							R3	Rufy3	-0.003857907	9619152	1941292	12.80108	5451.66
							R3	Dcx	-0.003827843	9607666	1609844	65.8168	19785.69
							R3	Sapcd1	-0.003812150	9376317	4470898	109.1117	28595.65
							R3	Fam84b	-0.003765455	9363889	6655934	45.57301	15651.14
							R3	Ica1	-0.003651244	9354244	9579459	12.7754	5451.66
							R3	Tubb3	-0.003434908	1.1E+07	2046207	7.010927	3738.268
							R3	Ncam1	-0.003298985	9630269	1452730	161.207	38153.96
							R3	Cntnap5b	-0.003098287	9355466	6188972	133.3977	33255.08
							R3	Gdi1	-0.003087502	9727783	1436898	161.6329	38153.96
							R3	Peg3	-0.003022452	9884439	1559384	85.48079	23438.65
							R3	Nr2f2	-0.003020563	1E+07	1950276	11.4366	5313.343
							R3	Trp53i11	-0.002858862	9866839	1392299	204.0195	44367.74
							R3	Map1b	-0.002695730	1.1E+07	2143680	4.270702	2567.697
							R3	mt-Cytb	-0.001852382	1.1E+07	1631902	58.72006	18755.55
							R3	Id3	0.002682599	1E+07	1710210	39.19551	14307.76
							R3	Car3	0.002958445	9349704	7958195	172.8968	38416.92
							R3	Rspo3	0.002966143	9351245	7734011	165.5187	38153.96
							R3	Nkx2-9	0.002998897	9351088	8423376	81.01056	23000.25
							R3	Hbb-y	0.003266519	1.2E+07	2384156	1.264823	861.8506
							R3	Trappc4	0.003277911	9699338	1616666	115.547	29525.15
							R3	Hmga2	0.003451631	9742641	1832616	20.88802	8211.4
							R3	Utp3	0.003666303	9681457	2102112	7.314876	3738.268
							R3	Ptch1	0.003801808	9482121	1935305	224.1634	46773.27
							R3	Dhcr24	0.003901711	9539097	2164305	52.24408	17225.38
							R3	Usp33	0.003949729	9511964	2159236	78.92754	23000.25
							R3	Amot	0.003965458	9397714	3315054	167.9805	38153.96
							R3	Ddx59	0.003987688	9369173	6384258	26.89448	10181.05
							R3	Pax5	0.004011479	9354346	1.2E+07	0.4794908	468.0085
							R3	Gabarapl1	0.004064468	9474673	2203837	87.14105	23438.65
							R3	Cnpy1	0.005075123	9472226	3184460	1.142825	834.3441

## Sheet: Supplementary Table 6
Table listing the genes for the different trajectories in the trunk region (somitic or neural)
Gene	logFC	logCPM	F	PValue	FDR	trajectory
T	-0.699148	9.99373	3037.44	0	0	NMPtoNeural
Cyp26a1	-0.658177	9.52003	2326.1	0	0	NMPtoNeural
Rspo3	-0.59239	9.46644	1798.59	8.24698e-289	3.77877e-285	NMPtoNeural
5730457N03Rik	-0.53849	9.15242	1580.25	1.41328e-244	3.23783e-241	NMPtoNeural
Fgf17	-0.529151	9.36651	1520.11	4.17783e-254	1.14857e-250	NMPtoNeural
Fgf8	-0.529012	9.24478	1526.85	5.96069e-255	2.04839e-251	NMPtoNeural
Evx1	-0.473206	9.13659	1173.78	3.24169e-193	5.57004e-190	NMPtoNeural
Hes7	-0.472759	9.35966	1073.15	7.69181e-193	1.17479e-189	NMPtoNeural
Ets2	-0.446812	9.30093	1015.54	2.77349e-184	3.81244e-181	NMPtoNeural
Fgf3	-0.432546	9.01551	1316.4	5.5316e-153	5.43124e-150	NMPtoNeural
Sp5	-0.428978	9.14224	958.902	2.68997e-168	3.08136e-165	NMPtoNeural
Wnt3a	-0.395068	9.01225	1089.47	1.46187e-129	1.33965e-126	NMPtoNeural
Cited1	-0.389812	9.34034	632.075	3.10779e-123	2.66998e-120	NMPtoNeural
Cdx4	-0.381695	9.57142	898.904	1.24762e-166	1.31921e-163	NMPtoNeural
Arl4d	-0.343518	8.99447	823.238	2.48365e-101	1.79685e-98	NMPtoNeural
Wnt5b	-0.342531	9.14804	595.34	6.17594e-117	4.99379e-114	NMPtoNeural
Uap1l1	-0.324797	8.96795	953.155	1.12941e-95	7.76243e-93	NMPtoNeural
Cdx2	-0.302542	9.36811	509.455	6.34741e-102	4.8473e-99	NMPtoNeural
Cdkn1a	-0.284387	9.03859	451.362	1.1325e-73	5.55975e-71	NMPtoNeural
Tbx6	-0.277097	8.99713	528.467	1.00716e-68	3.84569e-66	NMPtoNeural
Lmo2	-0.269071	9.0051	450.185	1.41939e-64	4.64547e-62	NMPtoNeural
Amot	-0.266826	9.07644	402.463	2.75713e-71	1.14847e-68	NMPtoNeural
Dkk1	-0.266797	8.94519	770.14	1.35955e-71	5.8401e-69	NMPtoNeural
Rarg	-0.266722	9.23048	392.353	1.15189e-80	6.59747e-78	NMPtoNeural
Hoxd9	-0.261863	9.1109	372.909	5.18763e-73	2.45894e-70	NMPtoNeural
Limch1	-0.255743	9.17495	349.862	1.02663e-72	4.70403e-70	NMPtoNeural
Mnx1	-0.252748	8.97576	476.072	9.75496e-59	2.48318e-56	NMPtoNeural
Msx1	-0.245802	9.12459	295.764	2.11838e-62	6.10274e-60	NMPtoNeural
Eogt	-0.242434	9.00182	397.97	1.40951e-54	3.28391e-52	NMPtoNeural
Lef1	-0.237489	9.33251	325.496	4.26355e-68	1.54228e-65	NMPtoNeural
Ptk7	-0.237027	9.29905	345.996	5.50979e-72	2.44315e-69	NMPtoNeural
Sema6a	-0.235988	9.26973	301.442	1.70987e-63	5.10955e-61	NMPtoNeural
Spry4	-0.233928	8.99642	363.962	1.10206e-50	2.40459e-48	NMPtoNeural
Wnt5a	-0.226695	9.4074	306.583	1.75957e-64	5.6249e-62	NMPtoNeural
Greb1	-0.225559	9.78299	444.95	2.49948e-90	1.56172e-87	NMPtoNeural
Ifitm1	-0.224681	9.39387	316.1	2.64631e-66	9.09406e-64	NMPtoNeural
Trp53i11	-0.222906	9.24326	172.097	2.53654e-34	4.83019e-32	NMPtoPSM
Dlc1	-0.22217	9.02116	304.48	9.02471e-48	1.82432e-45	NMPtoNeural
Epha5	-0.221401	9.01825	275.52	1.668e-47	3.32294e-45	NMPtoNeural
Gdf11	-0.22024	9.16865	274.491	2.7765e-58	6.93924e-56	NMPtoNeural
Grsf1	-0.216271	9.63963	327.058	2.15e-68	7.98754e-66	NMPtoNeural
Btg2	-0.215781	9.08147	463.861	1.49318e-81	3.69e-79	PSMtoSomite
Il17rd	-0.21325	9.11075	253.795	1.30652e-50	2.80617e-48	NMPtoNeural
Ccnjl	-0.211862	9.25499	235.766	1.07419e-50	2.38157e-48	NMPtoNeural
Gad1	-0.210933	8.96382	379.594	1.5562e-43	2.89074e-41	NMPtoNeural
Etv4	-0.210032	9.17104	264.686	3.50933e-55	8.46303e-53	NMPtoNeural
Hoxaas3	-0.205765	9.97289	336.114	4.09015e-70	1.60638e-67	NMPtoNeural
Adamtsl2	-0.205491	8.92118	750.846	1.42522e-52	3.26518e-50	NMPtoNeural
Lix1	-0.196984	9.11759	215.729	8.80895e-45	1.68178e-42	NMPtoNeural
Rftn1	-0.193576	8.97404	280.742	2.27761e-37	3.55774e-35	NMPtoNeural
Celsr1	-0.192782	9.15824	150.533	1.14568e-22	1.23458e-20	NMPtoPSM
Smc6	-0.190943	9.79794	336.658	3.22573e-70	1.30414e-67	NMPtoNeural
Lypd6b	-0.190858	8.93059	458.931	1.04252e-41	1.8611e-39	NMPtoNeural
Hoxa7	-0.189908	9.29942	210.434	1.15132e-45	2.26086e-43	NMPtoNeural
Hoxc9	-0.189371	9.61159	288.792	4.6943e-61	1.26525e-58	NMPtoNeural
Dll3	-0.18735	9.03442	220.914	1.63662e-36	2.47219e-34	NMPtoNeural
Phlda2	-0.186552	8.98085	240.719	1.02988e-34	1.50604e-32	NMPtoNeural
Hoxc8	-0.183428	9.53164	193.353	3.045e-42	5.50744e-40	NMPtoNeural
Dusp6	-0.182667	9.14575	179.774	1.66903e-39	2.69911e-37	NMPtoNeural
Mtss1	-0.182278	9.11363	190.264	8.412e-40	1.39315e-37	NMPtoNeural
Cd63	-0.182212	9.60592	278.204	5.27369e-59	1.36778e-56	NMPtoNeural
Hoxc10	-0.178365	9.1638	212.78	1.87402e-46	2.63974e-44	PSMtoSomite
Lin28a	-0.175053	9.91423	295.75	2.13103e-62	6.10274e-60	NMPtoNeural
Kif26b	-0.159612	9.16948	143.804	3.60977e-32	4.72571e-30	NMPtoNeural
Hoxa9	-0.15943	9.59281	208.204	3.21026e-45	6.21524e-43	NMPtoNeural
Anxa5	-0.157936	9.0822	150.025	3.95757e-30	4.62314e-28	NMPtoNeural
Stmn2	-0.157152	9.07267	150.675	6.80335e-30	7.85873e-28	NMPtoNeural
Foxb1	-0.155839	9.28783	242.102	2.36096e-52	3.57597e-50	PSMtoSomite
Slc7a7	-0.15495	8.94059	240.594	5.48792e-27	5.67195e-25	NMPtoNeural
Cgnl1	-0.153692	9.05635	141.351	2.49958e-27	2.64302e-25	NMPtoNeural
Stra6l	-0.153127	9.08289	172.102	6.80888e-16	4.78032e-14	NMPtoPSM
2010111I01Rik	-0.15117	9.1886	139.422	2.87884e-31	3.5975e-29	NMPtoNeural
Arid3b	-0.147371	9.58137	194.646	1.67345e-42	3.06709e-40	NMPtoNeural
Mcc	-0.145567	9.06515	127.818	1.76858e-25	1.6538e-23	NMPtoNeural
Car4	-0.143442	8.97995	138.919	2.346e-22	1.99063e-20	NMPtoNeural
Dst	-0.143248	9.15789	82.7865	1.56011e-13	8.99877e-12	NMPtoPSM
Hoxc5	-0.142968	9.25412	131.258	1.39431e-29	1.59718e-27	NMPtoNeural
Hsd11b2	-0.140475	9.09065	123.155	3.56489e-13	1.97432e-11	NMPtoPSM
Pmaip1	-0.138134	9.11023	103.486	8.4381e-24	7.48323e-22	NMPtoNeural
Fbxl17	-0.135498	9.03033	121.724	8.82934e-22	7.22429e-20	NMPtoNeural
Naaa	-0.135101	9.04781	122.277	3.8268e-22	3.20751e-20	NMPtoNeural
Nkd2	-0.132512	9.12877	145.036	1.41113e-32	1.41979e-30	PSMtoSomite
Cd2ap	-0.132154	9.13801	107.786	1.06151e-24	9.72764e-23	NMPtoNeural
Plekha2	-0.131971	8.96851	141.841	2.27187e-19	1.58524e-17	NMPtoNeural
Cdh11	-0.131126	9.02145	118.94	2.11228e-20	1.53627e-18	NMPtoNeural
Mogat2	-0.130756	9.05271	111.561	1.23311e-20	9.31338e-19	NMPtoNeural
Gm53	-0.130465	9.04962	112.218	1.06523e-20	8.08984e-19	NMPtoNeural
Chd3	-0.130455	9.09398	165.48	3.3681e-34	3.54052e-32	PSMtoSomite
Wls	-0.127846	9.31896	111.955	1.42823e-25	1.34469e-23	NMPtoNeural
Anxa2	-0.127624	8.98816	112.204	1.95327e-18	1.29085e-16	NMPtoNeural
Unc5b	-0.127402	9.00113	118.339	1.00762e-18	6.69116e-17	NMPtoNeural
Slc2a3	-0.127049	10.039	187.385	4.84619e-41	8.32697e-39	NMPtoNeural
Peli3	-0.125668	8.92181	233.586	3.91279e-21	3.05598e-19	NMPtoNeural
Hoxd11	-0.124832	9.12902	102.999	8.87716e-24	6.41249e-22	PSMtoSomite
Hoxc13	-0.123649	9.02073	87.2341	1.26159e-17	7.88268e-16	NMPtoNeural
Susd4	-0.122807	9.17718	88.9202	9.80427e-21	7.4872e-19	NMPtoNeural
Efna3	-0.122437	8.93876	160.324	3.09419e-18	2.01577e-16	NMPtoNeural
Hoxb1	-0.120371	9.39032	112.081	1.34426e-25	1.27435e-23	NMPtoNeural
Hook1	-0.119672	9.10033	78.7949	9.12142e-10	3.60218e-08	NMPtoPSM
Gucy1a2	-0.119649	8.94724	135.065	3.42832e-17	2.08521e-15	NMPtoNeural
Smtnl2	-0.118578	9.20972	87.5341	1.92454e-20	1.41749e-18	NMPtoNeural
Foxo4	-0.117798	9.2802	91.858	2.35133e-21	1.89014e-19	NMPtoNeural
Etv5	-0.116944	9.11146	90.5812	6.09349e-19	4.12616e-17	NMPtoNeural
Plxna2	-0.116935	9.1206	137.166	1.2987e-28	1.16519e-26	PSMtoSomite
Bicd1	-0.116376	9.07546	108.495	3.11994e-10	1.30634e-08	NMPtoPSM
Tmprss2	-0.116309	8.89959	437.956	3.35151e-25	3.09194e-23	NMPtoNeural
Nid2	-0.115399	9.07497	88.557	1.25342e-17	7.86733e-16	NMPtoNeural
Map7d2	-0.114868	9.09222	80.9095	3.02338e-09	1.12676e-07	NMPtoPSM
Foxd1	-0.114119	9.06638	79.9924	1.23003e-16	7.07449e-15	NMPtoNeural
Ago1	-0.114108	9.33516	51.733	1.49881e-12	7.98275e-11	NMPtoPSM
Bmp4	-0.113975	8.94361	131.656	7.41676e-16	4.01381e-14	NMPtoNeural
Afp	-0.112562	9.00776	126.841	7.04203e-22	4.63524e-20	PSMtoSomite
Epha4	-0.109302	9.15747	77.2076	2.97674e-18	1.94849e-16	NMPtoNeural
Dlg1	-0.107789	9.35511	84.1865	9.833e-20	6.96724e-18	NMPtoNeural
Laptm4b	-0.107556	9.19291	74.2985	1.23844e-17	7.80896e-16	NMPtoNeural
Cdx1	-0.106855	9.07961	68.7277	1.52985e-15	8.02647e-14	NMPtoNeural
Fam111a	-0.106771	9.17368	43.6392	1.82918e-08	6.15675e-07	NMPtoPSM
Hoxb13	-0.106448	8.90897	227.556	3.23364e-18	2.09668e-16	NMPtoNeural
Dsp	-0.106004	9.00562	79.7859	4.18496e-14	1.93042e-12	NMPtoNeural
Hoxa11os	-0.105973	8.99194	114.212	4.25116e-19	2.41459e-17	PSMtoSomite
Ddit4	-0.105695	9.08473	72.0337	2.25436e-15	1.16498e-13	NMPtoNeural
Dll1	-0.105233	9.02351	77.0191	4.6928e-14	2.1431e-12	NMPtoNeural
Nrarp	-0.103901	9.14023	71.0135	1.98149e-16	1.12089e-14	NMPtoNeural
Apoa1	-0.103263	8.97108	77.4345	6.43051e-13	2.66246e-11	NMPtoNeural
Prickle1	-0.103019	9.11707	64.0929	1.87756e-15	9.81328e-14	NMPtoNeural
Sulf1	-0.10249	9.06203	69.6511	4.92355e-14	2.23363e-12	NMPtoNeural
Vwa2	-0.101453	8.9205	160.101	1.35057e-14	6.42386e-13	NMPtoNeural
Prkd1	-0.101386	9.00124	75.3295	4.99182e-13	2.092e-11	NMPtoNeural
Atp1a2	-0.101281	8.90466	250.839	1.08021e-17	6.84268e-16	NMPtoNeural
Akap9	-0.101059	9.23242	36.2956	1.77986e-08	6.00531e-07	NMPtoPSM
Cpn1	-0.10101	9.07505	80.3657	4.95878e-08	1.59935e-06	NMPtoPSM
Tanc2	-0.100608	9.10261	54.6211	2.79994e-07	8.22873e-06	NMPtoPSM
Lpar1	-0.100421	9.20875	103.076	8.55272e-24	6.24215e-22	PSMtoSomite
Fgf15	-0.0996645	8.9591	154.724	2.77384e-17	1.40044e-15	PSMtoSomite
Sema5b	-0.0993462	9.05355	163.32	5.83569e-10	2.38594e-08	NMPtoPSM
Ppfibp1	-0.0986241	9.16422	65.1915	1.09186e-15	5.83998e-14	NMPtoNeural
Rbp1	-0.0974964	9.67399	95.7091	3.62992e-22	3.06116e-20	NMPtoNeural
Etl4	-0.0974503	8.99447	70.9989	5.23855e-12	1.97827e-10	NMPtoNeural
Tnfrsf19	-0.0967506	9.14915	63.9339	2.69304e-15	1.38129e-13	NMPtoNeural
Msx2	-0.0952456	8.91612	143.476	1.27892e-13	5.63461e-12	NMPtoNeural
Hoxd10	-0.094768	8.98944	93.2803	1.23747e-15	5.46427e-14	PSMtoSomite
Epb4,1l3	-0.0944876	9.07788	60.7399	8.44808e-13	3.48731e-11	NMPtoNeural
Meg3	-0.0933454	9.23225	59.2712	2.03653e-14	9.61997e-13	NMPtoNeural
Gbx2	-0.0933108	9.18001	85.8434	3.85069e-20	2.3583e-18	PSMtoSomite
Hoxa10	-0.0931888	8.98204	90.9724	4.44905e-15	1.87073e-13	PSMtoSomite
Hoxc11	-0.0930123	8.96892	102.393	4.09503e-15	1.72702e-13	PSMtoSomite
Tcea3	-0.0921057	9.04012	56.5162	2.12285e-11	7.71975e-10	NMPtoNeural
Penk	-0.0918036	8.8989	254.293	1.56512e-16	8.927e-15	NMPtoNeural
Fam212a	-0.0906382	8.95193	79.8427	9.0929e-11	3.0786e-09	NMPtoNeural
Ifi204	-0.0904385	9.11523	83.7687	6.35888e-18	3.36734e-16	PSMtoSomite
Hoxb6	-0.0903378	9.0462	57.5368	2.37244e-11	8.55945e-10	NMPtoNeural
Serpine2	-0.0897929	9.14229	51.3802	1.02526e-12	4.16961e-11	NMPtoNeural
Pcbd1	-0.0896829	9.11022	40.5878	4.9576e-06	0.000114668	NMPtoPSM
Rnd2	-0.0884242	9.10987	37.9633	6.30469e-06	0.000143863	NMPtoPSM
Rbp4	-0.0879703	9.00153	53.6956	4.65763e-10	1.44198e-08	NMPtoNeural
Lamb1	-0.0878588	9.01496	58.0403	1.94445e-10	6.3488e-09	NMPtoNeural
Itgb8	-0.087711	8.94088	82.4796	2.10759e-10	6.84892e-09	NMPtoNeural
Sparc	-0.0875908	9.17639	68.0454	2.4627e-16	1.14866e-14	PSMtoSomite
Fn1	-0.0874597	9.49798	69.8222	1.11597e-16	6.47265e-15	NMPtoNeural
Gng2	-0.0869584	9.17752	54.0076	4.31758e-13	1.82614e-11	NMPtoNeural
Podxl	-0.0868888	9.16812	28.6694	4.29522e-06	0.00010189	NMPtoPSM
Cldn6	-0.0862808	8.91064	143.441	3.31776e-12	1.28106e-10	NMPtoNeural
Has2	-0.0857496	8.92947	96.0362	1.95417e-10	6.36541e-09	NMPtoNeural
Hoxc4	-0.0850881	9.33436	55.0124	1.68348e-13	7.36978e-12	NMPtoNeural
Gap43	-0.0849061	9.07377	48.4591	6.70942e-11	2.30569e-09	NMPtoNeural
Ttr	-0.0847068	8.96789	56.4129	1.8377e-09	5.19773e-08	NMPtoNeural
Hoxb8	-0.0845405	9.15541	46.2584	1.32136e-11	4.84357e-10	NMPtoNeural
Pde4d	-0.0830637	8.96207	58.3081	3.14684e-09	8.61683e-08	NMPtoNeural
Krt18	-0.0819494	9.0311	44.1742	1.80366e-09	5.11199e-08	NMPtoNeural
Lpp	-0.0814693	9.09022	43.8164	1.69928e-10	5.58809e-09	NMPtoNeural
Sall4	-0.0811937	9.51352	65.7881	8.13558e-16	4.38556e-14	NMPtoNeural
Myl7	-0.0808821	8.96962	83.9141	8.76597e-12	2.78102e-10	PSMtoSomite
Gbp7	-0.0808171	9.04541	178.915	6.88441e-09	2.4665e-07	NMPtoPSM
Mllt3	-0.0806482	9.93524	90.4917	4.56649e-21	3.54638e-19	NMPtoNeural
Hes6	-0.0805707	9.02053	70.6648	3.61722e-12	1.2017e-10	PSMtoSomite
Gpr83	-0.0800264	9.03779	444.557	9.36184e-14	5.63372e-12	NMPtoPSM
Trps1	-0.0779998	9.05796	40.441	4.42116e-09	1.1893e-07	NMPtoNeural
Klf12	-0.0777501	8.90607	127.621	1.29925e-10	4.34536e-09	NMPtoNeural
Cldn7	-0.0775243	9.04929	119.792	3.06956e-07	8.90814e-06	NMPtoPSM
Ahnak	-0.075959	8.92674	72.9531	1.07004e-08	2.73398e-07	NMPtoNeural
Lhpp	-0.0757604	9.39282	49.2192	3.0108e-12	1.17242e-10	NMPtoNeural
Msi2	-0.0757579	9.52371	25.9503	3.7421e-07	1.07477e-05	NMPtoPSM
2610528A11Rik	-0.0755878	8.96902	50.8363	7.86266e-08	1.7894e-06	NMPtoNeural
Dqx1	-0.0750464	9.01154	42.4742	3.09707e-08	7.4427e-07	NMPtoNeural
Slit3	-0.0745774	9.00547	58.7054	1.55359e-10	4.38555e-09	PSMtoSomite
Wnt6	-0.0744027	8.91297	99.5789	2.51183e-09	6.9894e-08	NMPtoNeural
Osr1	-0.0743561	8.89827	156.348	2.15624e-11	7.82049e-10	NMPtoNeural
Hoxd12	-0.0738482	8.94091	91.5953	1.35828e-10	3.85739e-09	PSMtoSomite
Hoxb4	-0.0730209	9.20128	57.5233	4.5611e-14	1.7748e-12	PSMtoSomite
Shisa3	-0.0728129	8.95813	77.4632	5.43642e-10	1.48983e-08	PSMtoSomite
Celf2	-0.0724489	9.10328	28.8076	0.00021037	0.00315464	NMPtoPSM
Apoc2	-0.0723363	8.95716	47.6048	1.84637e-07	3.94715e-06	NMPtoNeural
Dact1	-0.0722927	9.00509	41.5061	1.09298e-07	2.4459e-06	NMPtoNeural
Fzd10	-0.0719893	9.43277	52.8015	5.05306e-13	2.11123e-11	NMPtoNeural
Nav3	-0.0712111	8.89068	222.406	1.36527e-12	5.48743e-11	NMPtoNeural
Cpa6	-0.0706403	8.8968	154.636	1.48707e-10	4.92562e-09	NMPtoNeural
Pdlim4	-0.0704699	8.97523	44.2315	4.39983e-07	8.82921e-06	NMPtoNeural
Myl2	-0.0701812	8.95135	71.6555	2.10515e-09	5.32374e-08	PSMtoSomite
Tenm2	-0.0696528	9.05525	68.8154	1.86705e-05	0.000382799	NMPtoPSM
Igfbp2	-0.0696359	9.27603	47.0517	8.53402e-12	2.71355e-10	PSMtoSomite
Arhgap24	-0.0688973	9.11881	46.3507	1.813e-11	5.56383e-10	PSMtoSomite
Rnf213	-0.0683637	8.90397	111.589	7.07428e-09	1.85225e-07	NMPtoNeural
Fabp7	-0.0682785	9.03618	38.9379	2.90073e-09	7.25748e-08	PSMtoSomite
Kcnab3	-0.0676754	9.0489	91.7623	8.81984e-06	0.000193995	NMPtoPSM
Hoxb5os	-0.0674836	9.88694	97.8831	1.07135e-22	7.47078e-21	PSMtoSomite
Apoe	-0.0672577	9.08863	40.5182	6.58131e-10	1.78278e-08	PSMtoSomite
Lama5	-0.0671198	9.05837	32.047	2.76334e-07	5.77278e-06	NMPtoNeural
Fgf4	-0.067066	9.04413	128.035	1.7942e-06	4.6273e-05	NMPtoPSM
Myl4	-0.0667163	8.93661	83.4556	5.91191e-09	1.4043e-07	PSMtoSomite
Rn18s-rs5	-0.0663629	9.02737	27.4282	8.37782e-07	1.58406e-05	NMPtoNeural
S100g	-0.0663288	8.99575	46.1605	1.51173e-08	3.45686e-07	PSMtoSomite
Gja1	-0.066082	9.68546	54.7027	1.96345e-13	8.54102e-12	NMPtoNeural
Smarca1	-0.0658881	9.00135	32.8987	1.35988e-06	2.46934e-05	NMPtoNeural
Ext1	-0.0657075	9.23038	46.5735	1.08472e-11	3.40298e-10	PSMtoSomite
Itpr1	-0.0654408	8.9548	41.2955	2.22711e-06	3.87516e-05	NMPtoNeural
Irgm1	-0.0644652	8.88949	206.01	3.33079e-11	1.17699e-09	NMPtoNeural
Hoxa13	-0.0643351	8.89061	188.904	1.82865e-10	5.98492e-09	NMPtoNeural
Egflam	-0.0640474	8.92319	58.6618	9.36961e-07	1.7547e-05	NMPtoNeural
Epcam	-0.0638566	8.92401	57.3894	1.08717e-06	1.99522e-05	NMPtoNeural
Scara3	-0.0635755	8.90505	90.8672	9.41218e-08	2.12098e-06	NMPtoNeural
Laptm4a	-0.0635197	9.4867	40.343	2.56662e-10	8.20482e-09	NMPtoNeural
Rsf1	-0.0634205	9.29279	32.6852	1.22643e-08	3.09329e-07	NMPtoNeural
Krt8	-0.0631793	8.98631	31.625	4.15888e-06	6.91269e-05	NMPtoNeural
Myl3	-0.0621188	9.05845	44.9402	0.000212073	0.00317675	NMPtoPSM
Slit2	-0.0600022	8.93971	56.4012	1.86894e-07	3.60628e-06	PSMtoSomite
Zic3	-0.0599615	8.92411	48.7442	4.6165e-06	7.5945e-05	NMPtoNeural
Ptprk	-0.0593443	9.03537	26.0615	6.1562e-06	9.96739e-05	NMPtoNeural
Exoc6	-0.0589932	8.9615	31.6781	1.83718e-05	0.000263886	NMPtoNeural
Cdk8	-0.058275	9.39949	11.9723	0.00054826	0.00711104	NMPtoPSM
Pfkp	-0.057896	8.94434	35.3671	2.13155e-05	0.000298982	NMPtoNeural
Hs6st3	-0.0578628	9.04545	81.3994	6.74678e-05	0.00119626	NMPtoPSM
Krt19	-0.0578241	8.97067	29.0747	2.49235e-05	0.000342941	NMPtoNeural
Ddx58	-0.0574224	8.88789	179.163	1.59829e-09	4.5771e-08	NMPtoNeural
Pdgfra	-0.0571558	8.95245	33.2107	3.15733e-05	0.000421365	NMPtoNeural
Nkx1-2	-0.0569044	9.23803	23.0855	1.65097e-06	2.95113e-05	NMPtoNeural
Slc16a3	-0.0567425	9.69718	37.0506	1.3478e-09	3.90039e-08	NMPtoNeural
Trim2	-0.056672	9.04343	35.08	4.55957e-07	8.22357e-06	PSMtoSomite
Bbx	-0.0562119	9.18832	22.6895	2.02445e-06	3.55858e-05	NMPtoNeural
Palm3	-0.0554629	8.93594	58.0511	1.33658e-06	2.21235e-05	PSMtoSomite
Adam19	-0.0549593	8.9189	46.3286	1.86074e-05	0.000266434	NMPtoNeural
Airn	-0.0546787	9.01393	19.3105	4.80692e-05	0.00061012	NMPtoNeural
Prr18	-0.0546423	8.88959	138.132	4.32582e-08	1.02169e-06	NMPtoNeural
Gjb3	-0.0546032	8.88303	245.094	4.18197e-11	1.45902e-09	NMPtoNeural
Rassf9	-0.0543163	8.89083	542.007	2.68585e-15	1.15697e-13	PSMtoSomite
Pla2g7	-0.053913	8.98836	23.8144	7.87121e-05	0.000937589	NMPtoNeural
Lin28b	-0.053634	9.20599	22.4862	2.24805e-06	3.90666e-05	NMPtoNeural
S1pr3	-0.0533493	8.91153	54.4782	1.65361e-05	0.000241798	NMPtoNeural
Pfkl	-0.0532872	9.85431	40.1831	2.7816e-10	8.87144e-09	NMPtoNeural
Apoa4	-0.052936	8.89915	76.6157	2.27736e-06	3.94265e-05	NMPtoNeural
Smoc1	-0.0528918	8.99834	22.514	9.63895e-05	0.00111906	NMPtoNeural
Mir6236	-0.0526117	9.13696	13.7157	0.000217756	0.00227972	NMPtoNeural
Zbtb16	-0.0523251	9.04946	20.6867	5.09992e-05	0.000639631	NMPtoNeural

## Sheet: Supplementary Table 7
Table listing the top enriched genes along the anteroposterior and dorsoventral axis							Table listing the Hox genes corresponding to each module
Dorsoventral	Anteroposterior						Module I	Module II	Module III	Module IV	Module V	Module VI
Efnb2	Fignl2
Dscc1	Hoxa7						Hoxa3	Hoxa2	Hoxa4	Hoxa5	Hoxa1	Hoxa9
Draxin	Hoxc6						Hoxb2	Hoxaas2	Hoxb4	Hoxaas3	Hoxa7	Hoxb1
Dcc	Ngfr						Hoxb3os	Hoxb3	Hoxd3	Hoxb5	Hoxb50s	Hoxc9
Hbb−bs	Mnx1								Hoxd4	Hoxb6	Hoxb7	Hoxd8
Ptn	Ncam1									Hoxb8	Hoxb9
Msx3	Cntn2									Hoxc4	Hoxc5
Msx1	Slit2									Hoxd3os1	Hoxc6
Zic1	Acot7
Olig3	Nefl
Ccnd1	Hoxb7
Dok1	Grrp1
Tmem132c	Eml1
Fzd10	Utrn
Pax3	Nedd9
Gas1	Spsb4
Crabp1	Hs6st1
Prdm13	Igsf8
Pax7	Hoxc5
Gja1	Apela
Umps	Nhs
Hoxb1	Nrp2
Gbx2	Cotl1
Dbx1	Prdm8
Eef1d	Nmnat2
Mcm6	Rhbdl3
Rps17	Olig2
Supt16	Tshz1
Hoxd4	Hoxb6
Mcm3	Hoxb8
mt−Rnr1	Hoxa5
Scube2	Fndc5
Boc	Hoxb5os
Cdca8	Hoxb9
Nolc1	Ptprd
Mcm5	Ralgps2
Pabpc4	Gpc3
Pdzph1	Hoxc8
C1qbp	Hoxc9
Nhp2	Hoxa9
Zfhx4	Gsta4
Banf1	Maml3
Emilin2	Celsr1
Hist1h1b	Metrn
Gnl3	Nxn
Pa2g4	Slc2a1
Bex1	Skap2
Nop56	Hbb−bh1
Crabp2	Hba−x
Wdr77	Hbb−y
Hspd1	Aldh1a2
Hoxa4	Tagln2
Irx5	Msx1
Gli3	Dcc
Erdr1	Fzd10
Rcc1	Gas1
Hspe1	Ptn
Ncl	Zic1
Asns	Scube2
Irx3	Ccnd2
Ndnf	Fgf14
E2f1	Rps26
Mif	Lyar
Tjp2	Anp32b
Gnl2	Rplp1
Ddx21	Hsp90ab1
Hnrnpl	Ncl
Wnt7b	Mdk
Slc2a1	Tmem132c
Hnrnpd	Wfikkn1
Fgfbp3	Hoxb1
Lgr4	Gm53
Ubqln4	Wnt4
Sema5b	Akap12
Emid1	Hoxd8
Moxd1	Adamts20
Ccnd2	Cmss1
Dhfr	Gphn
Paics	Lars2
Uhrf1	Prkar2a
Hs3st3b1	Gm26862
Ranbp1	Nkx2−9
Bms1	Pcdh8
Pax6	Gm5532
Dut	Sparc
Fasn	Hoxb2
Sox3	Phox2b
Rfc3	Myl2
Lyar	Myl3
Npm1	Myl4
Cdca7	Afp
Ldha	Cyp26b1
Sema3d	Hoxb3os
Crmp1	E130114P18Rik
Lhx4	Myl7
Nefm	Gm38103
Nefl	Actc1
Ppp1r14a	Nkx6−2
Fignl2	Tnni1
Stmn3	Tenm2
Cacna2d1	Gata3
Btbd17	Tbx20
Sox4	Gata2
Rhbdl3	C1ql1
Mfng	Nkx6−1
Spsb4	Fabp7
Prmt8	Gpm6b
Elavl2	Stmn3
Cotl1	Nsg2
Neurog2	Rab6b
Map1b	Malat1
Trp53i11	6330403K07Rik
Metap1	Lrrc4b
Gap43	Nnat
Ccdc50	Rnd3
Vldlr	Sox11
Dpysl3	Tuba1a
Pou2f2	Basp1
Chd3	Hoxb4
Rtn1	Tubb2b
Dcx	Ttyh1
Sncg	Id4
D930028M14Rik	Dbx2
Mllt11	Nusap1
Ncam1	Celf2
Dst	Zfp36l1
Nkx6−1	Crabp2
Tmtc2	Tox
Dll3	Pou3f3
Elavl4	Mycn
Gng2	Zmynd11
Tuba1a	Nexn
St6galnac5	Tmsb4x
Nr2f2	Lmo1
Tspan5	Gbx1
Hoxa7	Sox1
Ssbp3	Sfrp1
Gm16551	Sh3bgrl
Hoxc8	Vim
Myt1	Rai14
Stmn2	Fgfr3
Slc10a4	Sox3
Rasgef1c	Hes5
Tubb3	Kif21a
Crtac1	Cdc42se2
Olig2	Nes
Isl2	Ascl1
Slit3	Marcks
Elavl3	Pantr1
Nhlh2	Ednrb
Enox2	Hoxb3
Cntn2	Wnt5a
Isl1	Rnd2
Ina	Mageh1
Tagln3	Hbb−bs
Nmnat2	Ccnd1
Prdm8	Id2
Agap1	Crabp1
St18	Mest
Ngfr
Ddc
Rbp1
Snx18
Tmem132e
Mnx1
Neurod4
Hbb−y
Hba−x
Hbb−bh1
Hba−a1
Krt18
Igf2
Anxa2
Ly6h
Igfbp5
Fam210b
Metrnl
Adamts16
Pcsk1n
Foxa2
Vtn
Arx
Slit1
Sulf1
Alcam
Gpx3
Gpc3
Emp1
Krt8
Peg3
Shh
Foxa1
Lepr
Car3
T
Col9a1
Pltp
P2rx6
Rhox5
Ppfibp2
Sparcl1
Cobl
Car4
Efcab1
Col3a1
Zfp385b
Cxcl12
Tpm1
Col2a1
Sparc
H19
Col4a1
Nrp1
Ntn1
Nkx6−2
Adcyap1r1
Tppp3
Sulf2
Slit2
Nrp2
Anxa5
Dcn
E130114P18Rik
S100a10
Nkx2−2
Thsd7a
Hey1
Spon1
Apela
Nkx2−9
Cmtm8
Map2
Frmd4b
Kbtbd11
Ptch1

## Sheet: Supplementary Table 8
Top 10 marker genes for each annotated cluster in WT and Tbx6-KO transversal de novo clustering
Gene	p_val	avg_log2FC	pct,1	pct,2	p_val_adj	cluster
Arg1	7.84126e-65	2.93553	0.802	0.06	1.52121e-60	Somites
Meox1	7.76676e-59	2.75104	0.681	0.031	1.50675e-54
Tcf15	3.48502e-41	2.07394	0.56	0.042	6.76094e-37
Pde4d	2.54396e-39	1.61755	0.897	0.225	4.93528e-35
H19	4.39042e-36	1.77161	0.991	0.577	8.51741e-32
Foxc1	2.73544e-29	1.28875	0.397	0.023	5.30676e-25
Tpm1	2.04098e-25	1.40104	0.845	0.379	3.95951e-21
Cxcl12	1.15039e-22	1.18821	0.353	0.034	2.23176e-18
Fbn2	2.61618e-20	1.5015	0.578	0.18	5.07539e-16
Add3	3.37062e-19	1.37199	0.517	0.149	6.539e-15
Zic1	1.01116e-31	1.42863	0.36	0.008	1.96165e-27	Neural Tube 2
Pax3	1.91534e-15	0.868299	0.495	0.134	3.71577e-11
Mest	7.86605e-14	0.83358	0.883	0.521	1.52601e-09
Odc1	7.57664e-13	0.701097	0.856	0.492	1.46987e-08
Ubc	8.21549e-12	0.705708	0.676	0.304	1.59381e-07
Eif4g1	1.44554e-10	0.761746	0.802	0.479	2.80435e-06
Pold1	6.74665e-10	0.620305	0.369	0.119	1.30885e-05
Thumpd1	7.91795e-10	0.644176	0.541	0.232	1.53608e-05
Pabpc4	9.84289e-10	0.615707	0.73	0.438	1.90952e-05
Hba-a2	1.12742e-09	0.6216	0.234	0.046	2.1872e-05
Nkx6-1	5.41933e-44	1.91026	0.667	0.068	1.05135e-39	Neural Tube 1
Gm38103	1.18394e-17	0.715583	0.276	0.024	2.29685e-13
Olig2	1.25346e-17	1.10942	0.356	0.053	2.43172e-13
Sox3	1.03979e-13	0.686827	0.46	0.119	2.01719e-09
Miat	5.34666e-13	0.897623	0.322	0.063	1.03725e-08
Ccnd2	1.15576e-12	0.767098	0.977	0.709	2.24217e-08
Kbtbd11	8.48702e-12	0.745449	0.322	0.07	1.64648e-07
Apela	1.78003e-11	0.893337	0.517	0.184	3.45326e-07
Srgap3	2.58742e-09	0.644712	0.31	0.08	5.0196e-05
Ptch1	1.83811e-08	0.679741	0.517	0.223	0.000356594
Fgfbp3	2.54294e-34	2.86063	1	0.192	4.9333e-30	Neural crest
Dsn1	2.37622e-05	0.815384	0.139	0.019	0.460987
Rpl29	0.000297171	0.917405	0.778	0.68	1
Crabp2	0.000349443	0.669411	0.833	0.756	1
Eef1b2	0.00047614	0.64271	1	0.918	1
Uqcrq	0.000640974	1.18229	0.611	0.441	1
Tpi1	0.00152683	0.6436	0.806	0.739	1
Gng5	0.00334577	1.36652	0.194	0.067	1
Nup37	0.00728765	1.03548	0.417	0.255	1
Cryzl1	0.00823825	0.910153	0.306	0.156	1
Sox21	1.5661e-78	2.35748	1	0.021	3.03823e-74	Neural plate
Irx1	1.04412e-08	0.880345	0.478	0.09	0.00020256
Zfp710	1.46046e-08	1.04433	0.435	0.082	0.000283329
Acsl4	1.53405e-06	0.835132	0.304	0.055	0.0297605
Pcyt1a	2.45494e-06	0.836482	0.391	0.09	0.0476258
Cyhr1	3.50561e-06	0.78262	0.478	0.128	0.0680088
Ern1	4.36595e-06	1.0579	0.174	0.019	0.0846994
Zfp593	4.36826e-06	0.696843	0.435	0.111	0.0847442
Prkce	5.49712e-06	0.692389	0.174	0.019	0.106644
Podxl	6.40852e-06	0.666156	0.522	0.153	0.124325

## Sheet: Supplmentary Table 9
Table listing the log fold change values comparing central vs. ectopic tubes, & somites vs. central tube (in Fig.5f)
Gene	p_val.Somites/CentralTube	avg_log2FC.Somites/CentralTube	pct.1.Somites/CentralTube	pct.2.Somites/CentralTube	p_val_adj.Somites/CentralTube	p_val.CentralTube/EctopicTube	avg_log2FC.CentralTube/EctopicTube	pct.1.CentralTube/EctopicTube	pct.2.CentralTube/EctopicTube	p_val_adj.CentralTube/EctopicTube
Zic1	252314	-0.01795762	0.000	0.011	1000000	0.00194378	14265448386	0.360	0.011	37.7094
Sox3	0.000516167	-0.99726694	0.078	0.460	10.0137	13.4753	-0.7324554518	0.180	0.460	261422
Sox2	1.02756e-12	-186772472	0.172	0.759	1.99346e-08	796424	0.0264179912	0.757	0.759	1000000
Sfrp2	0.000165983	-114767691	0.078	0.471	3.22006	982752	-0.0992844618	0.477	0.471	1000000
Pax3	4393.49	0.66614779	0.241	0.092	1000000	0.00177827	12952762700	0.495	0.092	34.4984
Olig2	1.28423	-0.96104615	0.086	0.356	24914.1	0.0247809	-11424606421	0.054	0.356	480.749
Nkx6-1	8.8269e-13	-185036385	0.086	0.667	1.71242e-08	7.13179e-14	-19765232751	0.072	0.667	1.38357e-09
Mest	3.32821	0.90501511	0.776	0.655	64567.2	0.000198784	11073726795	0.883	0.655	3.8564
Meox1	6.24904e-13	267264849	0.681	0.069	1.21231e-08	159872	-0.1200090310	0.027	0.069	1000000
Irx3	14.2046	-0.76322876	0.138	0.402	275570	352036	0.0708383916	0.477	0.402	1000000
Igf2	0.000546641	136990902	0.716	0.356	10.6048	0.543492	10048738214	0.712	0.356	10543.7
H19	5.03657e-18	207614437	0.991	0.644	9.77095e-14	121.793	0.9572691944	0.838	0.644	1000000
Gm38103	0.15678	-0.73318303	0.026	0.276	3041.53	0.300461	-0.7286244597	0.027	0.276	5828.94
Crabp2	2.59155e-09	-145358211	0.526	0.920	5.0276e-05	806483	-0.0433244797	0.910	0.920	1000000
Arg1	2.1236e-16	280941305	0.802	0.126	4.11979e-12	69462.6	-0.2938257570	0.054	0.126	1000000
Aldh1a2	1.98851	131022390	0.560	0.287	38577.1	10.3129	0.9840040485	0.559	0.287	200070
Ccnd2	2.22549e-16	-173248895	0.612	0.977	4.31744e-12	19.1185	-0.4890186920	0.847	0.977	370898
Rpl29	8.21603e-11	-195449490	0.397	0.828	1.59391e-06	25124.2	0.2169382108	0.928	0.828	1000000
Tmsb10	2.15902e-10	126258329	0.966	0.770	4.18849e-06	29164.9	-0.3722814643	0.694	0.770	1000000
Tcf15	3.82443e-09	220004765	0.560	0.034	7.4194e-05	251929	0.1619917587	0.072	0.034	1000000
Tpm1	1.74001e-08	163393519	0.845	0.483	0.000337562	42908.3	0.5756052982	0.577	0.483	1000000
Pde4d	9.03438e-08	135158508	0.897	0.391	0.00175267	3.68527	-14153578409	0.126	0.391	71494.1
Rps2	1.13906e-05	-0.39988405	1000	1000	0.220978	34087.2	0.0771273232	1000	1000	1000000
Hsp90ab1	2.65362e-05	-0.52351466	0.983	1000	0.514803	339.183	0.2411648769	1000	1000	1000000
Hspa8	3.50573e-05	-0.59350667	0.974	0.989	0.680111	223.528	0.3286588664	1000	0.989	1000000
Ldha	6.49736e-05	-0.57454992	0.991	1000	1.26049	4321.26	-0.2394087004	0.991	1000	1000000
Rpl26	0.000143379	-135055432	0.078	0.471	2.78156	48826.7	0.2433232456	0.622	0.471	1000000
Foxc1	0.000330806	126615497	0.397	0.011	6.41763	114625	0.0330244194	0.054	0.011	1000000
Pou3f2	0.000353689	-116706484	0.078	0.448	6.86158	46807.8	-0.3967830154	0.315	0.448	1000000
Slc2a1	0.000365888	-120850564	0.345	0.736	7.09823	85023.3	-0.4025527248	0.685	0.736	1000000
Gm26862	0.000441984	-130161714	0.250	0.655	8.57449	973439	-0.0948218292	0.622	0.655	1000000
H2afz	0.00147967	0.62047838	1000	0.966	28.7055	106467	-0.1967111967	0.982	0.966	1000000
Fez1	0.00280133	-0.94497661	0.069	0.425	54.3459	847.584	-0.5268249808	0.207	0.425	1000000
Odc1	0.0122368	-121048827	0.457	0.736	237.395	12786.9	0.3669974107	0.856	0.736	1000000
Myl6	0.0138717	0.79370577	0.914	0.793	269.112	106517	-0.3723423417	0.721	0.793	1000000
Apela	0.0157504	-113796024	0.155	0.517	305.558	8.39164	-0.9934727925	0.243	0.517	162798
Ubc	0.0158466	-119145315	0.207	0.540	307.423	92967.9	0.2346739522	0.676	0.540	1000000
Nin	0.0159699	-0.87361227	0.060	0.379	309.815	14875.3	-0.2664503601	0.216	0.379	1000000
Dek	0.0286944	-0.76301408	0.784	0.920	556.671	186555	0.1419646439	0.946	0.920	1000000
Miat	0.0289095	-103563098	0.034	0.322	560.844	34.4155	-0.9133615895	0.099	0.322	667661
Add3	0.0346377	144197880	0.517	0.184	671.971	245756	0.1369798316	0.252	0.184	1000000
Bex4	0.0753311	-0.98751918	0.328	0.724	1461.42	670491	-0.1638866202	0.685	0.724	1000000
Epb4.1l3	0.110897	129276727	0.397	0.069	2151.4	16010.3	0.2909434610	0.189	0.069	1000000
Mdk	0.132601	0.51087327	1000	0.954	2572.47	256587	0.1138881292	0.991	0.954	1000000
Fgfbp3	0.158242	-0.93225605	0.034	0.299	3069.9	125708	0.2310473149	0.396	0.299	1000000
Rbbp7	0.208937	-0.65319977	0.759	0.954	4053.37	242.595	-0.4302697459	0.865	0.954	1000000
Ckb	0.226779	-0.83794698	0.190	0.540	4399.52	30010.3	-0.4510590106	0.423	0.540	1000000
Srgap3	0.434751	-0.80224244	0.043	0.310	8434.17	5583.31	-0.6538429722	0.153	0.310	1000000
Col26a1	0.563995	0.99304304	0.250	0.000	10941.5	75235.5	0.1269174676	0.036	0.000	1000000
Foxc2	0.563995	0.90101621	0.250	0.000	10941.5	1000000	0.0000000000	0.000	0.000	1000000
Ildr2	0.695776	-102044823	0.052	0.310	13498	841050	-0.2333594969	0.342	0.310	1000000
Prkar2a	0.785396	-0.78363067	0.155	0.471	15236.7	946004	0.0630673124	0.468	0.471	1000000
Prrx2	0.941858	0.97784782	0.241	0.000	18272	75235.5	0.1347657911	0.036	0.000	1000000
Kbtbd11	0.991592	-0.76730458	0.060	0.322	19236.9	20.6959	-0.8723553901	0.099	0.322	401500
Pabpc1	1.05633	-0.46327137	0.922	0.977	20492.8	35374.4	0.1729088299	1000	0.977	1000000
Fbn2	1.45345	119895281	0.578	0.310	28197	471339	-0.2650029319	0.261	0.310	1000000
Frmd4b	1.70081	-0.69595760	0.078	0.345	32995.6	12077.5	-0.2906882263	0.180	0.345	1000000
Arvcf	1.99821	-0.77639556	0.069	0.333	38765.2	202700	-0.2783029967	0.243	0.333	1000000
Rnd2	1.99821	-0.82427039	0.069	0.333	38765.2	54555.8	-0.4315726651	0.216	0.333	1000000
mt-Rnr2	2.78442	0.78895710	1000	0.977	54017.8	316322	0.3271806346	1000	0.977	1000000
Pkm	2.98776	-0.39792152	0.957	1000	57962.6	223623	-0.1127573239	0.973	1000	1000000
Robo2	3.01906	-0.70793404	0.026	0.241	58569.8	816900	-0.0982285547	0.216	0.241	1000000
Emid1	3.08298	-0.77139791	0.026	0.241	59809.8	28720.3	-0.4828993651	0.126	0.241	1000000
Timp3	3.31874	-0.64546763	0.043	0.276	64383.6	4659.7	-0.4795346717	0.117	0.276	1000000
Hba-x	3.87648	134196357	0.888	0.782	75203.6	18893.6	0.5922369312	0.910	0.782	1000000
Dact1	4.0043	0.87590791	0.267	0.023	77683.5	55819.8	0.1169241956	0.090	0.023	1000000
Hbb-bh1	4.25545	107376033	0.948	0.816	82555.8	139944	0.5131442299	0.910	0.816	1000000
Fgf18	4.27624	0.91369000	0.216	0.000	82959	1000000	0.0000000000	0.000	0.000	1000000
Sox1	4.33382	-0.86959002	0.086	0.333	84076.1	874495	-0.1074091999	0.369	0.333	1000000
Cxcl12	4.47902	0.81705575	0.353	0.080	86893	175925	-0.4980861383	0.036	0.080	1000000
Bex1	5.24622	-0.81491675	0.431	0.724	101777	498665	-0.1585228541	0.730	0.724	1000000
Rpl12	5.75065	0.55299057	0.966	0.954	111563	737732	0.0412456128	0.964	0.954	1000000
Ddah2	6.76681	114204736	0.578	0.356	131276	493670	0.0772076866	0.369	0.356	1000000
Tox2	7.0442	-0.52435335	0.026	0.230	136658	210.384	-0.5375186985	0.054	0.230	1000000
Plagl1	7.99935	-0.98190939	0.095	0.345	155188	989498	-0.2542465891	0.360	0.345	1000000
Pgm5	8.97207	0.87522633	0.224	0.011	174058	705491	0.0649668595	0.018	0.011	1000000
Dynll2	9.65043	-0.68670145	0.586	0.839	187218	593239	-0.1482820504	0.784	0.839	1000000
Sfrp1	9.93381	-0.74172888	0.078	0.310	192716	738855	-0.0669416893	0.297	0.310	1000000
Mzt2	10.9728	-0.74720110	0.121	0.379	212872	795002	-0.1696705817	0.414	0.379	1000000
Lamb1	12.593	0.89151957	0.310	0.069	244303	300787	0.1175676539	0.108	0.069	1000000
Eef1a1	13.9596	-0.26651481	1000	0.989	270816	21225.2	-0.1155022473	1000	0.989	1000000
Hba-a1	14.2336	137971348	0.707	0.586	276131	291496	0.3400777080	0.649	0.586	1000000
Tshz3	16.5622	-0.44270125	0.009	0.172	321307	352102	-0.1235941578	0.126	0.172	1000000
Cpox	17.1786	131828860	0.388	0.138	333265	58850.1	0.3509529545	0.243	0.138	1000000
Lin28a	18.2874	-0.88085418	0.328	0.598	354776	334005	-0.3419689239	0.550	0.598	1000000
Pcna-ps2	20.2554	0.88601865	0.534	0.241	392955	110.429	-0.7785729460	0.054	0.241	1000000
Gpi1	22.0398	-0.68491592	0.405	0.690	427573	627441	0.0673869501	0.703	0.690	1000000
Mkrn1	25.3238	-0.69890886	0.172	0.425	491282	687366	0.0388659060	0.468	0.425	1000000
Rpl34	28.8486	-0.68893401	0.578	0.770	559664	559.09	0.4816401932	0.892	0.770	1000000
Ints5	31.8139	-0.54437086	0.103	0.356	617190	18411.2	-0.5076748169	0.234	0.356	1000000
Asns	32.3066	0.76635328	0.448	0.184	626747	16959.5	0.2054143156	0.342	0.184	1000000
Reln	32.3929	-0.64544404	0.043	0.241	628423	135764	0.2468474461	0.333	0.241	1000000
Pax6	32.91	-0.72754689	0.078	0.299	638453	929388	-0.0652372971	0.315	0.299	1000000
Atp2b1	34.139	-0.60747295	0.086	0.310	662297	962425	0.0433178571	0.315	0.310	1000000
mt-Nd1	38.6003	0.56867801	0.879	0.839	748846	2820.54	0.3975388961	0.901	0.839	1000000
Ednrb	38.7534	-0.51764584	0.009	0.161	751815	449153	-0.1374651966	0.126	0.161	1000000
Fgfr3	39.8942	-0.34979124	0.000	0.138	773948	687480	0.1286872720	0.153	0.138	1000000
Kcne1l	39.8942	-0.57230607	0.000	0.138	773948	321.901	-0.5087098310	0.009	0.138	1000000
Spsb1	39.8942	-0.42395125	0.000	0.138	773948	280762	-0.1186293436	0.090	0.138	1000000
Crb2	41.19	-0.59015842	0.017	0.184	799087	84370.5	-0.3181675645	0.099	0.184	1000000
Smarca5	43.4667	-0.64430245	0.638	0.816	843254	481354	-0.0654979898	0.829	0.816	1000000
Gm9755	45.5172	-0.53635397	0.009	0.161	883034	200230	0.1443614249	0.234	0.161	1000000
Hey1	47.0779	0.86845568	0.353	0.115	913312	529753	-0.1859497908	0.090	0.115	1000000
Slc25a37	47.2318	122847087	0.345	0.115	916296	15446	0.5719009061	0.243	0.115	1000000
Hbb-y	47.5432	123902624	0.914	0.851	922339	40911.7	0.5778430178	0.910	0.851	1000000
Cited2	50.5581	0.97422571	0.336	0.103	980827	60553.1	0.3541735920	0.198	0.103	1000000
Gm10260	58.045	0.86739515	0.336	0.103	1000000	550.493	-0.4765715510	0.000	0.103	1000000
Sox2ot	58.8293	-0.43484270	0.026	0.195	1000000	179157	-0.2018239835	0.126	0.195	1000000
Stmn1	64.8983	0.58438522	0.853	0.759	1000000	691172	0.0097071423	0.865	0.759	1000000
Ptch1	66.4152	-0.71761924	0.250	0.517	1000000	3870.11	-0.7745891108	0.360	0.517	1000000
Sssca1	68.2537	-101565044	0.284	0.540	1000000	73928.8	-0.6806687481	0.450	0.540	1000000
Sdc4	73.0576	-0.52413965	0.026	0.195	1000000	4654.27	-0.4369875055	0.063	0.195	1000000
Uncx	79.2935	0.86261264	0.164	0.000	1000000	212036	0.0788698381	0.018	0.000	1000000
Rtn3	80.8389	-0.70910445	0.276	0.529	1000000	751165	0.0199585246	0.568	0.529	1000000
Emilin2	82.3251	-0.50302205	0.017	0.172	1000000	264764	0.0644151808	0.243	0.172	1000000
Twist1	87.0096	0.71790428	0.190	0.011	1000000	1015.37	0.4411644773	0.144	0.011	1000000
Top1mt	87.4228	-0.41998373	0.000	0.126	1000000	842758	-0.0367419803	0.117	0.126	1000000
Egln1	90.7371	-0.69195665	0.181	0.425	1000000	687257	-0.1162301906	0.405	0.425	1000000
Cep350	106.687	-0.43158718	0.026	0.184	1000000	1677.9	-0.3441581219	0.045	0.184	1000000
Hpcal1	107.519	-0.64700049	0.043	0.218	1000000	104405	-0.3484656449	0.135	0.218	1000000
Map1b	117.045	-0.85490265	0.216	0.437	1000000	647688	-0.0971646828	0.432	0.437	1000000
Hbb-bs	124.864	0.89046790	0.379	0.138	1000000	7405.83	-0.7552250955	0.036	0.138	1000000
Pcsk5	127.415	0.74695135	0.155	0.000	1000000	124711	0.0644536271	0.027	0.000	1000000
Foxp1	129.963	0.97473759	0.388	0.161	1000000	926383	-0.1737091044	0.171	0.161	1000000
Ppib	130.321	0.74814055	0.819	0.678	1000000	463711	-0.1946348315	0.667	0.678	1000000
Slc16a1	136.924	-0.68084771	0.276	0.540	1000000	279113	0.0990743591	0.586	0.540	1000000
Vldlr	140.114	-0.58475310	0.026	0.184	1000000	50927.2	-0.3710501227	0.090	0.184	1000000
Igfbp2	141.193	-0.49766160	0.198	0.448	1000000	5066.91	-0.4836867121	0.270	0.448	1000000
Hes5	142.058	-0.94814001	0.078	0.264	1000000	49044.2	-0.7010292978	0.171	0.264	1000000
Nrcam	151.343	-0.47199868	0.026	0.184	1000000	49429.8	-0.2047907001	0.090	0.184	1000000
Tcf12	154.678	-0.63817102	0.276	0.540	1000000	47641.5	0.2587827416	0.649	0.540	1000000
Cotl1	156.722	-0.51725117	0.259	0.506	1000000	54256.5	-0.2828602046	0.369	0.506	1000000
Hs6st1	161.502	-0.71925697	0.086	0.287	1000000	40274.9	-0.3695874179	0.162	0.287	1000000
Bach1	165.963	-0.58261794	0.086	0.299	1000000	16764.4	-0.4535008165	0.162	0.299	1000000
Hjurp	168.124	-0.85443694	0.138	0.345	1000000	970958	-0.1220054836	0.369	0.345	1000000
Col2a1	168.559	-0.61400778	0.095	0.299	1000000	607250	0.0656103124	0.333	0.299	1000000
Sec23b	170.269	-0.71593750	0.181	0.414	1000000	467698	-0.0576774341	0.486	0.414	1000000
Set	170.498	-0.30361003	0.940	0.989	1000000	949192	0.0484218544	0.982	0.989	1000000
2610507B11Rik	173.098	-0.59464802	0.190	0.437	1000000	101559	-0.2251539514	0.342	0.437	1000000
Akap9	177.936	-0.76867408	0.103	0.310	1000000	239257	-0.3245641346	0.234	0.310	1000000
Spon1	183.38	-0.90348554	0.069	0.253	1000000	6658.46	-0.7434608453	0.117	0.253	1000000
Rab34	187.322	-0.55884442	0.078	0.276	1000000	743145	-0.0499838745	0.252	0.276	1000000
Wwc1	193.251	-0.58566033	0.052	0.230	1000000	445932	-0.2401398195	0.189	0.230	1000000
Eif4a1	204.788	0.37318841	0.922	0.908	1000000	476935	-0.1670301125	0.901	0.908	1000000
Neurog2	206.137	-0.55641999	0.034	0.195	1000000	15232.2	-0.4736945037	0.081	0.195	1000000
Rbp1	215.492	0.63228626	0.422	0.195	1000000	87137.7	-0.5602398937	0.108	0.195	1000000
Zcchc18	217.305	-0.34653724	0.009	0.138	1000000	10416.1	-0.2581634082	0.036	0.138	1000000
Ndn	222.27	-0.64039566	0.103	0.310	1000000	183227	0.1762492569	0.387	0.310	1000000
Rpsa	241.692	0.23901504	1000	1000	1000000	1545.17	-0.1774525293	0.991	1000	1000000
Mrps25	245.848	-0.72906890	0.164	0.391	1000000	86322	-0.4903181683	0.297	0.391	1000000
G3bp2	247.798	-0.77289441	0.483	0.667	1000000	164043	-0.3797912142	0.658	0.667	1000000
Pou3f3	252.187	-0.50483618	0.026	0.172	1000000	233280	-0.2407189946	0.117	0.172	1000000
Tagln3	261.398	-0.52646354	0.095	0.299	1000000	25959.4	-0.4281542060	0.171	0.299	1000000
Champ1	265.94	-0.54851621	0.129	0.345	1000000	45617.2	-0.4937192733	0.234	0.345	1000000
Tns3	266.721	-0.54422158	0.043	0.207	1000000	423357	0.0197148584	0.261	0.207	1000000
Erdr1	268.832	0.57213827	0.629	0.379	1000000	417.547	-0.9293286829	0.171	0.379	1000000
Chchd2	274.553	0.44069656	0.871	0.805	1000000	483477	-0.1142013344	0.820	0.805	1000000
Gnai2	280.051	-0.68137915	0.483	0.701	1000000	314715	-0.1365833229	0.739	0.701	1000000
Rpl4	286.232	-0.25664906	0.991	0.989	1000000	291644	0.0696162864	1000	0.989	1000000
Adam17	289.425	-0.31228176	0.034	0.195	1000000	944924	0.0129882803	0.189	0.195	1000000
Hoxb5os	294.221	-0.44490211	0.216	0.483	1000000	16490.9	-0.4979784852	0.342	0.483	1000000
Acp1	307.383	-0.44700086	0.138	0.368	1000000	65925.6	0.3833032888	0.477	0.368	1000000
Foxb1	310.21	-0.66223367	0.078	0.264	1000000	930537	-0.0858372881	0.261	0.264	1000000
Minos1	312.801	0.83011454	0.750	0.609	1000000	430930	0.1173663502	0.631	0.609	1000000
Chd3	323.836	-0.67426734	0.095	0.287	1000000	428334	-0.2178371977	0.252	0.287	1000000
Ryr3	348.99	-0.47616184	0.810	0.920	1000000	279720	0.0761666067	0.937	0.920	1000000
Smoc1	358.034	0.44592033	0.207	0.034	1000000	16162.5	0.0625156605	0.135	0.034	1000000
Cdh11	358.631	0.51925404	0.224	0.046	1000000	49790.2	0.1616031667	0.126	0.046	1000000
Ackr3	364.022	-0.49416741	0.069	0.253	1000000	3542.35	-0.4451847600	0.099	0.253	1000000
Cuedc2	367.482	-0.55028449	0.138	0.356	1000000	681939	0.0062727722	0.396	0.356	1000000
Vangl2	367.656	-0.60579959	0.060	0.241	1000000	417201	0.0348289051	0.288	0.241	1000000
2010107G23Rik	396.276	-0.36705068	0.017	0.149	1000000	140270	-0.1523952032	0.081	0.149	1000000
Ppm1l	399.587	-0.36733893	0.043	0.207	1000000	145600	-0.2763048061	0.135	0.207	1000000
Rps3	401.144	0.36936118	0.991	1000	1000000	613720	-0.0255713848	1000	1000	1000000
Hsdl1	412.578	-0.52192995	0.017	0.149	1000000	393603	-0.2565161038	0.108	0.149	1000000
Reep1	415.208	-0.30938818	0.000	0.103	1000000	765484	-0.0723279780	0.090	0.103	1000000
Doc2a	416.759	-0.56198696	0.009	0.126	1000000	37233	-0.3649185279	0.045	0.126	1000000
Fam181a	416.759	-0.36975477	0.009	0.126	1000000	835867	-0.0281074427	0.117	0.126	1000000
Nmnat2	416.759	-0.42850520	0.009	0.126	1000000	57737.8	-0.3384978698	0.054	0.126	1000000
Srrm2	424.324	-0.63897098	0.345	0.575	1000000	646736	-0.0079697237	0.568	0.575	1000000
Gm26858	438.207	-0.51788148	0.017	0.149	1000000	59480.2	0.1570703337	0.270	0.149	1000000
Gkap1	448.579	-0.42198434	0.086	0.276	1000000	309632	-0.1266813796	0.225	0.276	1000000
D230025D16Rik	455.561	-0.24275104	0.009	0.126	1000000	440424	-0.0282353500	0.090	0.126	1000000
Fam49a	455.561	-0.32800616	0.009	0.126	1000000	132770	-0.1764599972	0.063	0.126	1000000
Siva1	464.354	-0.41469114	0.181	0.414	1000000	976582	-0.1254212619	0.414	0.414	1000000
Ruvbl1	477.351	-0.52047888	0.362	0.609	1000000	329543	-0.2005451508	0.550	0.609	1000000
Hoxb2	478.652	-0.42292601	0.078	0.264	1000000	130923	-0.2538476764	0.180	0.264	1000000
Lef1	514.618	0.76215714	0.345	0.138	1000000	479132	-0.0641971146	0.180	0.138	1000000
Mib1	514.925	-0.37685589	0.138	0.368	1000000	805076	0.0082939983	0.333	0.368	1000000
Peg10	525.119	-0.64101583	0.224	0.437	1000000	244259	-0.3492193007	0.396	0.437	1000000
Cetn2	526.29	-0.60407573	0.181	0.414	1000000	445812	-0.1260626349	0.342	0.414	1000000
Hmgn2	527.492	-0.62812707	0.095	0.276	1000000	101666	0.1379351821	0.423	0.276	1000000
Nkx3-1	556.74	0.83115583	0.172	0.023	1000000	428787	-0.0335618518	0.009	0.023	1000000
Pa2g4	564.357	-0.43469577	0.629	0.828	1000000	930129	-0.0288445056	0.829	0.828	1000000
Hs2st1	573.947	-0.64790366	0.129	0.322	1000000	729685	-0.2628700463	0.342	0.322	1000000
Foxd1	584.207	0.80667319	0.224	0.057	1000000	137805	-0.0758009048	0.018	0.057	1000000
Tubb3	585.086	-0.41106131	0.043	0.195	1000000	9729.81	-0.3002886129	0.072	0.195	1000000
Skap2	615.003	-0.76108209	0.216	0.414	1000000	53124.6	-0.5368005526	0.315	0.414	1000000
Qk	615.773	-0.49003011	0.474	0.701	1000000	75279.5	-0.2305748245	0.568	0.701	1000000
1700025G04Rik	617.054	-0.38371756	0.060	0.230	1000000	577155	-0.0224024679	0.189	0.230	1000000
Dusp6	639.123	0.81715621	0.328	0.138	1000000	556204	-0.0793589337	0.108	0.138	1000000
Itga6	668.396	-0.41090424	0.069	0.241	1000000	721647	0.1438058721	0.252	0.241	1000000
Msh6	677.073	-0.52078726	0.241	0.483	1000000	13336.7	-0.4460494327	0.315	0.483	1000000
Apip	677.913	0.83674293	0.241	0.069	1000000	701204	0.0422076295	0.054	0.069	1000000
Rasgrp3	709.898	0.69289188	0.190	0.034	1000000	467610	-0.0616631224	0.018	0.034	1000000
Cnn2	717.788	0.88607823	0.353	0.172	1000000	4095.67	0.6669655244	0.324	0.172	1000000
Msi2	721.02	-0.66458389	0.319	0.517	1000000	882713	-0.0162278937	0.550	0.517	1000000
Gm9825	736.166	0.60847697	0.310	0.103	1000000	550.493	-0.3829567876	0.000	0.103	1000000
Slc30a9	738.99	-0.74170659	0.095	0.276	1000000	802449	-0.1959628268	0.306	0.276	1000000
Fzd7	779.377	-0.58758502	0.095	0.276	1000000	878751	-0.1078699766	0.288	0.276	1000000
Igdcc3	787.994	-0.58032773	0.155	0.368	1000000	542412	-0.1016300634	0.306	0.368	1000000
Vtn	817.91	0.61336956	0.147	0.011	1000000	262985	-0.0318148011	0.000	0.011	1000000
C530008M17Rik	821.805	-0.46245272	0.095	0.276	1000000	205287	-0.0677734031	0.189	0.276	1000000
Pcp4	824.678	0.50741095	0.121	0.000	1000000	1000000	0.0000000000	0.000	0.000	1000000
Tbc1d16	831.204	-0.28675208	0.060	0.230	1000000	678678	-0.0237172024	0.198	0.230	1000000
Plekha1	851.289	-0.39808547	0.112	0.310	1000000	47593.2	-0.2565330397	0.189	0.310	1000000
mt-Nd2	852.01	0.67418367	0.724	0.529	1000000	3310.42	0.3130174108	0.775	0.529	1000000
Nrep	859.12	0.66015332	0.638	0.414	1000000	756769	-0.2203249031	0.459	0.414	1000000
Acot7	864.666	-0.47767496	0.138	0.345	1000000	977832	-0.0164310068	0.360	0.345	1000000
Rpl13a	866.921	0.31649160	1000	1000	1000000	63.8295	-0.2741417198	1000	1000	1000000
Ifitm1	877.259	0.91731195	0.310	0.126	1000000	80370.1	-0.1537136948	0.054	0.126	1000000
Vars	881.921	-0.66468306	0.310	0.529	1000000	492216	0.0588459647	0.577	0.529	1000000
2610318N02Rik	885.67	-0.63913884	0.267	0.506	1000000	698858	-0.0571217156	0.486	0.506	1000000
Strbp	892.638	-0.69032211	0.276	0.483	1000000	201828	-0.3033373044	0.432	0.483	1000000
Fmn2	901.377	-0.37346236	0.000	0.092	1000000	937638	-0.1179032886	0.099	0.092	1000000
Hba-a2	901.377	-0.25447328	0.000	0.092	1000000	7380.23	0.6617913026	0.234	0.092	1000000
Wnt7a	901.377	-0.36708323	0.000	0.092	1000000	555502	-0.1931552668	0.072	0.092	1000000
Gtse1	907.841	-0.35671543	0.043	0.195	1000000	631715	-0.1315151411	0.171	0.195	1000000
Marcksl1	926.643	-0.38517296	0.819	0.920	1000000	829820	-0.0001010025	0.946	0.920	1000000
Lhpp	929.3	-0.40051151	0.129	0.333	1000000	850424	-0.0680860537	0.324	0.333	1000000
H2-Q7	930.38	-0.56395829	0.009	0.115	1000000	967758	-0.2156602101	0.117	0.115	1000000
Npl	951.049	-0.48982898	0.009	0.115	1000000	4385.39	-0.4609756186	0.018	0.115	1000000
Chst15	969.874	-0.43254262	0.034	0.172	1000000	752130	-0.0645740794	0.153	0.172	1000000
Efnb2	979.327	0.77658576	0.276	0.103	1000000	38409.6	0.3880883130	0.207	0.103	1000000
Oaz1	989.096	0.35099701	0.940	0.920	1000000	648331	0.0717702182	0.964	0.920	1000000
Mcm2	997.294	-0.47496778	0.379	0.598	1000000	482357	0.1962009889	0.658	0.598	1000000
Halr1	1005.98	0.66964927	0.164	0.023	1000000	428787	-0.0296458418	0.009	0.023	1000000
Ttll4	1020.54	-0.48481547	0.129	0.322	1000000	662096	0.1087551395	0.333	0.322	1000000
Nedd4	1022.69	-0.47712525	0.767	0.862	1000000	859070	0.0038506466	0.901	0.862	1000000
Slc35f1	1023.74	-0.15947191	0.017	0.138	1000000	429268	-0.0773029346	0.099	0.138	1000000
Nid2	1035.53	0.79237152	0.224	0.057	1000000	151826	0.1956789160	0.117	0.057	1000000
Cldn12	1038.03	-0.38804041	0.034	0.172	1000000	563968	0.0295128430	0.198	0.172	1000000
Mapk11	1038.05	-0.32408829	0.009	0.115	1000000	31045.5	-0.3008144369	0.036	0.115	1000000
Nrp2	1039.13	-0.48196127	0.043	0.184	1000000	483344	0.0720536888	0.234	0.184	1000000
Tsc22d3	1051.64	-0.13364690	0.095	0.287	1000000	113788	-0.0192507440	0.171	0.287	1000000
Ddc	1055.75	-0.42203405	0.034	0.172	1000000	20227.4	-0.2732851641	0.063	0.172	1000000
Prr36	1060.92	-0.25185838	0.009	0.115	1000000	64835.6	-0.1787246041	0.045	0.115	1000000
Sost	1060.92	-0.21204588	0.009	0.115	1000000	5494.56	-0.1819181821	0.018	0.115	1000000
Snapc5	1074.35	-0.34426613	0.060	0.218	1000000	555066	-0.0463907536	0.180	0.218	1000000
Ubqln2	1077.15	-0.43602841	0.198	0.414	1000000	744112	0.1083434103	0.432	0.414	1000000
Smn1	1101.35	-0.33774542	0.284	0.552	1000000	520502	-0.1294115259	0.505	0.552	1000000
Gorasp2	1112.05	-0.52508618	0.198	0.414	1000000	392512	-0.1287348158	0.360	0.414	1000000

## Sheet: Supplementary Table 10
Table listing sequence and IDs of guide RNA, oligos and probes
Oligo	Gene	Sequence	Target	Purpose	Additional ID	Amplicon sequence
Guide RNA	Tbx6	ACGAGAGTTGTACCCCTCCC	Exon 1	in vivo KO	custom	-
Guide RNA	Tbx6	CGGTAACCCTCTGTCAGGGC	Exon 1	in vivo KO	custom	-
Guide RNA	Tbx6	TACGGGCTGCCGCATCCAGT	Exon 2	in vivo KO	custom	-
Fwd primer	Ttn	GCTATTACGCCAGCTGGCGAAAGGGGGATGTG	cDNA	in situ hybridiation	MAMEP: UB180	AAAAAAAGGATGCTTCTGTACATGTCCCTGACATGTGCACTGACACCTATTGAATCAGAAATGTAAGGCATTGGTGATGTTTGCATCTACCCTCCTGTAAGCAACACTTTAACGTCTTACGTTTTCTCTGATGATGTCACACTGAAAATTATCATGACAAATATAACCAGAGCAAAGTGTAACGGCCATACACTTTGTTCGCCCACTTCACACTGTCTCTGGCATACAGAGTGCATGGATAGCTTGGGAAATGTACCATCTCCTGGCCATCCCCTCGTCTAACCAAGCTATGCAAGTATTCCTATGCCAGAGCGGTGTCGACTCCTGGAGGTCCCAGGTGCAGCTCCTGCCTTGTGTGGTAGTTCTAAATTCAAATTTCACCGGGAACTGGGCAACTAA…
Rev primer	Ttn	CCCCAGGCTTTACACTTTATGCTTCCGGCTCG	cDNA	in situ hybridiation	MAMEP: UB180
Fwd primer	T	GTAAAACGACGGCCAGT	cDNA	in situ hybridiation	MAMEP: 9226	GGCnGCCCAGCTGCGTCTACATCCACCCAGACTCGCCCAATTTTGGGGCCCACTGGATGAAGGCGCCTGTGTCTTTCAGCAAAGTCAAACTCACCAACAAGCTCAATGGAGGGGGACAGATCATGTTAAACTCCTTGCATAAGTATGAACCTCGGATTCACATCGTGAGAGTTGGGGGCCCGCAACGCATGATCACCAGCCACTGCTTTCCCGAGACCCAGTTCATAGCTGTGACTGCCTACCAGAATGAGGAGATTACAGCCCTTAAAATTAAATACAACCCATTTGCTAAAGCCTnTCCTTGATGCCAAASAAAGAAACGACCaCWAAGATGTHATGGASGAACncGGGGGACTGCMRCAGCCGGGGTATTCCCAATGGGGGTGGCTTGTTCCTGGT…
Rev primer	T	CAGGAAACAGCTATGAC	cDNA	in situ hybridiation	MAMEP: 9226
Fwd primer	Sox2	GCTATTACGCCAGCTGGCGAAAGGGGGATGTG	cDNA	in situ hybridiation	MAMEP: UL027	ATTAACTTGTTTCAAAAAAGTATCAGGAGTTGTCAAGGCAGAGAAGAGAGTGTTTGCAAAAAGGGAAAAGTACTTTGCTGCCTCTTTAAGACTAGGGCTGGGAGAAAGAAGAGGAGAGAGAAAGAAAGGAGAGAAGTTTGGAGCCCGAGGCTTAAGCCTTTCCAAAAACTAATCACAACAATCGCGGCGGCCCGAGGAGGAGAGCGCCTGTTTTTTCATCCCAATTGCACTTCGCCCGTCTCGAGCTCCGCTTCCCCCCAACTATTCTCCGCCAGATCTCCGCGCAGGGCCGTGCACGCCGAGGCCCCCGCCCGCGGCCCCTGCATCCCGGCCCCCGAGCGCGGCCCCCACAGTCCCGGCCGGGCCGAGGGTTGGCGGCCGCAAGCTTATTCCCTTTAG…
Rev primer	Sox2	CCCCAGGCTTTACACTTTATGCTTCCGGCTCG	cDNA	in situ hybridiation	MAMEP: UL027
Fwd primer	Meox1	GCTATTACGCCAGCTGGCGAAAGGGGGATGTG	cDNA	in situ hybridiation	MAMEP: UM070	CAAAGGACTGGGAAACTATAGAAACAGAGCCTGGGGCCCTCTTTTCTGGGTCTCTTGGCTACTACCCACACCTAGCATCCCCCTCTTACATCAGGGTCTCCTCTGGGTCTGGCCCCATCTGGCCTATGCAGAATCCATTCCTTGGTACCAGCTGGTGACTTGTAAAAGCAAACCTCTCTCCAGATGTTCACACCGTTGAGTTGAAGGTTAGGAAGTGGCTCCTGTGTCTAAGGACGGAGAGGATAGCACAAGAGCTGATGGATGAGGACTGAGATACGTGGACCTTGGAAGTAGAACGTTCTCAGGCTGCAGCGTCTTGTGTTCTCCAAGGACTCTGACTGCAGATAAGGACAGGAAAACAACCCATCTTCCTCCATGGGATGCATTTGGACCTATCCT…
Rev primer	Meox1	CCCCAGGCTTTACACTTTATGCTTCCGGCTCG	cDNA	in situ hybridiation	MAMEP: UM070
Probe	Cp	Can be requested from Molecular Instruments with the ID	mRNA	RNA-FISH	PRL536	-
Probe	Vwc2	Can be requested from Molecular Instruments with the ID	mRNA	RNA-FISH	PRL537	-
Probe	Zic1	Can be requested from Molecular Instruments with the ID	mRNA	RNA-FISH	PRE832	-
Probe	Pax3	Can be requested from Molecular Instruments with the ID	mRNA	RNA-FISH	PRJ465	-
Probe	Olig2	Can be requested from Molecular Instruments with the ID	mRNA	RNA-FISH	PRA421	-
Probe	Nkx6-1	Can be requested from Molecular Instruments with the ID	mRNA	RNA-FISH	PRJ768	-
Probe	Nkx2-9	Can be requested from Molecular Instruments with the ID	mRNA	RNA-FISH	PRJ769	-
Probe	Shh	Can be requested from Molecular Instruments with the ID	mRNA	RNA-FISH	PRA909	-
Probe	Prdm8	Can be requested from Molecular Instruments with the ID	mRNA	RNA-FISH	PRJ696	-
Probe	Fgfbp3	Can be requested from Molecular Instruments with the ID	mRNA	RNA-FISH	PRJ701	-
Probe	Hs3st3b1	Can be requested from Molecular Instruments with the ID	mRNA	RNA-FISH	PRJ699	-
Probe	Emid1	Can be requested from Molecular Instruments with the ID	mRNA	RNA-FISH	PRJ698	-
Probe	Sema5b	Can be requested from Molecular Instruments with the ID	mRNA	RNA-FISH	PRJ697	-
Probe	Irx5	Can be requested from Molecular Instruments with the ID	mRNA	RNA-FISH	PRJ700	-
Probe	Foxa2	Can be requested from Molecular Instruments with the ID	mRNA	RNA-FISH	PRD811	-
Probe	Pax6	Can be requested from Molecular Instruments with the ID	mRNA	RNA-FISH	PRB556	-
Probe	Gm38103	Can be requested from Molecular Instruments with the ID	mRNA	RNA-FISH	PRJ770	-
Probe	Aldh1a2	Can be requested from Molecular Instruments with the ID	mRNA	RNA-FISH	PRJ765	-
